# Supplementary material for: Phenome-Wide Association Study of Polygenic Risk Score for Alzheimer’s Disease in Electronic Health Records
Source: Front Aging Neurosci. 2022 Mar 15;14:800375. doi: 10.3389/fnagi.2022.800375 (PMC8965623; doi:10.3389/fnagi.2022.800375)
Supplement: Supplementary file 1 [file Table_1.xlsx]

## Sheet: STab1. Ancestry_check
	Supplementary Table 1. Ancestry check (assigned genetic ancestry vs. self-reported race/ethnicity) for UCLA ATLAS patientsa
		Self-reported race/ethnicity
	Assigned genetic ancestry	Non-Hispanic Black	Hispanic	East Asian	Non-Hispanic White	South Asian	Pacific	American Indian	Others
	African (AFR)	1716 (94.2%)	50 (0.86%)	4 (0.12%)	39 (0.18%)	0 (0%)	1 (0.97%)	5 (5.62%)	201 (5.51%)
	American (AMR)	92 (5.05%)	5260 (90.4%)	15 (0.46%)	432 (2.03%)	0 (0%)	10 (9.71%)	30 (33.7%)	464 (12.7%)
	East Asian (EAS)	0 (0%)	40 (0.69%)	3045 (93.7%)	72 (0.34%)	4 (1.26%)	63 (61.2%)	1 (1.12%)	301 (8.25%)
	European (EUR)	12 (0.66%)	461 (7.92%)	101 (3.11%)	20,713 (97.2%)	6 (1.89%)	20 (19.4%)	52 (58.4%)	2516 (68.9%)
	South Asian (SAS)	2 (0.11%)	9 (0.15%)	86 (2.65%)	64 (0.30%)	307 (96.9%)	9 (9.74%)	1 (1.12%)	168 (4.60%)
	Notes: [a] Genetic ancestry was assigned by the classification algorithm with the highest performance in accuracy (random ferns). Percentages displayed in the table refer to column percentages.

## Sheet: STab2a. PheWAS_EUR
	Supplementary Table 2a. PheWAS results of Alzheimer's Disease polygenic risk score in the full European ancestry sample (N = 19,934)
	phenotype	description	group	n_total	n_cases	n_controls	OR	raw-p	fdr-adj-p
	292.3	Memory loss	mental disorders	18583	1470	17113	1.09609	2.8765e-06	0.00421982
	292.2	Mild cognitive impairment	mental disorders	17470	359	17111	1.17812	1.81073e-05	0.0132817
	290.11	Alzheimer's disease	mental disorders	17290	168	17122	1.2632	3.17276e-05	0.0155148
	290.1	Dementias	mental disorders	17585	479	17106	1.1401	0.000125548	0.0460449
	274.11	Gouty arthropathy	endocrine/metabolic	19489	656	18833	0.894436	0.000172889	0.0507257
	290	Delirium dementia and amnestic and other cognitive disorders	mental disorders	17803	772	17031	1.10451	0.000243524	0.0595417
	274	Gout and other crystal arthropathies	endocrine/metabolic	19935	1332	18603	0.928636	0.000501608	0.100776
	626.11	Absent or infrequent menstruation	genitourinary	6570	536	6034	1.12467	0.000549562	0.100776
	513.8	Disorders of diaphragm	respiratory	19527	886	18641	1.08606	0.000780034	0.116626
	274.1	Gout	endocrine/metabolic	19781	1019	18762	0.922572	0.000794994	0.116626
	286.3	Coagulation defects complicating pregnancy or postpartum	hematopoietic	8973	127	8846	1.21019	0.00275828	0.321686
	202.22	Reticulosarcoma	neoplasms	18900	170	18730	1.17391	0.00279936	0.321686
	292	Neurological disorders	mental disorders	19676	3007	16669	1.04394	0.00285066	0.321686
	841	Sprains and strains of back and neck	injuries & poisonings	17671	1604	16067	0.946102	0.00361167	0.378451
	110.13	Dermatophytosis of the body	infectious diseases	16717	659	16058	0.920068	0.00402065	0.393219
	363.3	Chorioretinal scars	sense organs	17056	106	16950	0.814993	0.00526488	0.47737
	110.1	Dermatophytosis	infectious diseases	18486	2449	16037	0.956861	0.00553189	0.47737
	729	Other disorders of soft tissues	musculoskeletal	15366	3129	12237	0.960556	0.00667682	0.480925
	627.22	Need for Hormone replacement therapy (postmenopausal)	genitourinary	6798	1159	5639	0.93793	0.00676162	0.480925
	352.1	Trigeminal nerve disorders [CN5]	neurological	16858	176	16682	1.15274	0.0068822	0.480925
	536	Disorders of function of stomach	digestive	18823	1523	17300	0.949023	0.00688441	0.480925
	871.3	Open wound of foot except toe(s) alone	injuries & poisonings	18467	98	18369	0.816841	0.00729966	0.486754
	681.2	Cellulitis and abscess of face/neck	dermatologic	16941	247	16694	0.88434	0.00880519	0.530595
	303.31	Gastrointestinal malfunction arising from mental factors	mental disorders	10608	228	10380	1.13098	0.00918375	0.530595
	427.12	Paroxysmal ventricular tachycardia	circulatory system	13312	859	12453	1.06862	0.00956231	0.530595
	110	Dermatophytosis / Dermatomycosis	infectious diseases	18694	2666	16028	0.961283	0.00968114	0.530595
	292.1	Aphasia/speech disturbance	mental disorders	17678	684	16994	1.07422	0.0100338	0.530595
	627.1	Postmenopausal bleeding	genitourinary	6492	467	6025	0.912871	0.0101272	0.530595
	278.1	Obesity	endocrine/metabolic	18406	3641	14765	0.966931	0.0112793	0.545187
	367.9	Blindness and low vision	sense organs	18809	761	18048	0.933901	0.0114992	0.545187
	363	Chorioretinal inflammations, scars, and other disorders of choroid	sense organs	17121	171	16950	0.865493	0.0115207	0.545187
	797.1	Cardiogenic shock	symptoms	19767	341	19426	1.10187	0.0119938	0.549839
	367	Disorders of refraction and accommodation; blindness and low vision	sense organs	19935	2509	17426	0.96249	0.0147637	0.635044
	327.6	Circadian rhythm sleep disorder	neurological	13403	190	13213	0.877634	0.0151134	0.635044
	180.1	Cervical cancer	neoplasms	7855	139	7716	1.15509	0.015151	0.635044
	771.1	Swelling of limb	symptoms	19218	2982	16236	0.965701	0.016937	0.681925
	31	Diseases due to other mycobacteria	infectious diseases	17282	120	17162	0.851358	0.0175435	0.681925
	292.11	Aphasia	mental disorders	17317	243	17074	1.11392	0.017933	0.681925
	10	Tuberculosis	infectious diseases	17296	131	17165	0.856255	0.0181289	0.681925
	253.7	Other disorders of neurohypophysis	endocrine/metabolic	16767	276	16491	0.900577	0.0200043	0.703592
	291	Other specified nonpsychotic and/or transient mental disorders	mental disorders	18032	1221	16811	1.05079	0.0200374	0.703592
	367.2	Astigmatism	sense organs	19053	1000	18053	0.945995	0.0201437	0.703592
	289.5	Diseases of spleen	hematopoietic	14690	218	14472	0.891353	0.0217739	0.714342
	270.1	Disturbances of amino-acid transport	endocrine/metabolic	18464	156	18308	1.13695	0.0219286	0.714342
	313.1	Attention deficit hyperactivity disorder	mental disorders	19678	704	18974	0.938247	0.0222209	0.714342
	559	Ileostomy status	digestive	14327	185	14142	1.12527	0.0223993	0.714342
	313	Pervasive developmental disorders	mental disorders	19748	793	18955	0.942498	0.0245233	0.764926
	727.4	Ganglion and cyst of synovium, tendon, and bursa	musculoskeletal	14387	826	13561	0.94269	0.0250282	0.764926
	427.2	Atrial fibrillation and flutter	circulatory system	14974	2604	12370	1.03842	0.0265689	0.793139
	386.1	Meniere's disease	sense organs	16347	144	16203	0.872916	0.0275008	0.793139
	512.8	Cough	respiratory	17216	6123	11093	0.974781	0.0280109	0.793139
	643	Excessive vomiting in pregnancy	pregnancy complications	10289	196	10093	1.12131	0.0293214	0.793139
	564.1	Irritable Bowel Syndrome	digestive	15562	1451	14111	0.957263	0.0298451	0.793139
	592.13	Chronic interstitial cystitis	genitourinary	14790	115	14675	0.860878	0.0305511	0.793139
	720.1	Spinal stenosis of lumbar region	musculoskeletal	16172	1622	14550	0.958023	0.030776	0.793139
	352	Disorders of other cranial nerves	neurological	17073	426	16647	1.07705	0.0317019	0.793139
	216.1	Screening for malignant neoplasms of the skin	neoplasms	15747	2794	12953	0.968478	0.0325213	0.793139
	649	Other conditions or status of the mother complicating pregnancy, childbirth, or the puerperium	pregnancy complications	10221	643	9578	1.06859	0.0331946	0.793139
	276.13	Hyperpotassemia	endocrine/metabolic	17332	1647	15685	0.960374	0.0333851	0.793139
	585.32	End stage renal disease	genitourinary	16066	606	15460	1.06485	0.0340888	0.793139
	701.1	Keratoderma, acquired	dermatologic	17692	995	16697	0.950645	0.0356002	0.793139
	644	Anemia during pregnancy	pregnancy complications	10289	181	10108	1.1224	0.0359384	0.793139
	536.8	Dyspepsia and other specified disorders of function of stomach	digestive	18617	1175	17442	0.95526	0.0363106	0.793139
	609.1	Infertility, male	genitourinary	5520	53	5467	0.808788	0.0365461	0.793139
	853	Complication of colostomy or enterostomy	injuries & poisonings	19090	185	18905	1.11318	0.0374521	0.793139
	711.1	Pyogenic arthritis	musculoskeletal	17429	119	17310	0.868969	0.038089	0.793139
	250.42	Other abnormal glucose	endocrine/metabolic	18078	5894	12184	0.976	0.038654	0.793139
	353.1	Nerve plexus lesions	neurological	16935	247	16688	1.09641	0.0389134	0.793139
	277.4	Disorders of bilirubin excretion	endocrine/metabolic	19147	533	18614	1.06554	0.0404757	0.793139
	701	Other hypertrophic and atrophic conditions of skin	dermatologic	19766	3943	15823	0.973928	0.0406205	0.793139
	609	Male infertility and abnormal spermatozoa	genitourinary	5594	127	5467	0.874322	0.0406997	0.793139
	362.21	Macular degeneration, dry	sense organs	17177	334	16843	0.91689	0.0409252	0.793139
	599.5	Frequency of urination and polyuria	genitourinary	16408	2925	13483	0.969548	0.0410008	0.793139
	411.8	Other chronic ischemic heart disease, unspecified	circulatory system	16431	703	15728	1.06083	0.0412997	0.793139
	427.21	Atrial fibrillation	circulatory system	14895	2515	12380	1.03595	0.0413709	0.793139
	331.1	Hydrocephalus	neurological	16949	146	16803	1.12482	0.0415928	0.793139
	655	Known or suspected fetal abnormality affecting management of mother	pregnancy complications	10289	614	9675	1.0667	0.0416303	0.793139
	440.1	Atherosclerosis of renal artery	circulatory system	16658	90	16568	0.852485	0.0430797	0.802857
	722.6	Degeneration of intervertebral disc	musculoskeletal	18377	4511	13866	0.974218	0.043235	0.802857
	371.3	Inflammation of eyelids	sense organs	17638	1660	15978	0.963039	0.0442795	0.802914
	389.2	Conductive hearing loss	sense organs	15989	214	15775	0.903722	0.0451483	0.802914
	550.2	Diaphragmatic hernia	digestive	18517	2337	16180	0.967909	0.0454524	0.802914
	290.3	Other persistent mental disorders due to conditions classified elsewhere	mental disorders	17579	459	17120	1.07053	0.0463493	0.802914
	274.2	Crystal arthropathies	endocrine/metabolic	19094	380	18714	0.925896	0.0464631	0.802914
	728.71	Contracture of palmar fascia [Dupuytren's disease]	musculoskeletal	14038	430	13608	1.07278	0.0465219	0.802914
	701.5	Abnormal granulation tissue	dermatologic	16965	249	16716	0.911937	0.0480897	0.82032
	278.11	Morbid obesity	endocrine/metabolic	16921	1864	15057	0.965897	0.0489148	0.824805
	276.11	Hyperosmolality and/or hypernatremia	endocrine/metabolic	16152	409	15743	0.930874	0.0504216	0.833107
	300.4	Dysthymic disorder	mental disorders	11198	803	10395	1.05241	0.050543	0.833107
	250.4	Abnormal glucose	endocrine/metabolic	18646	6471	12175	0.978119	0.0521459	0.837313
	686.2	Impetigo	dermatologic	17064	343	16721	0.92571	0.0523792	0.837313
	288	Diseases of white blood cells	hematopoietic	16793	2918	13875	1.02876	0.05259	0.837313
	614.53	Cyst or abscess of Bartholin's gland	genitourinary	8915	51	8864	1.20703	0.0530812	0.837313
	701.4	Keloid scar	dermatologic	17225	461	16764	0.937181	0.0587425	0.861463
	958	Certain early complications of trauma or procedure	injuries & poisonings	19935	132	19803	0.886203	0.0588973	0.861463
	433.21	Cerebral artery occlusion, with cerebral infarction	circulatory system	18655	1045	17610	1.04486	0.0593608	0.861463
	618.2	Uterine/Uterovaginal prolapse	genitourinary	9968	189	9779	0.903418	0.0599595	0.861463
	110.11	Dermatophytosis of nail	infectious diseases	17630	1575	16055	0.964096	0.0600432	0.861463
	362.3	Other nondiabetic retinopathy	sense organs	17033	160	16873	0.896704	0.0606735	0.861463
	395.3	Nonrheumatic tricuspid valve disorders	circulatory system	17383	587	16796	1.05805	0.0609723	0.861463
	516	Abnormal sputum	respiratory	19935	419	19516	0.935497	0.0625943	0.861463
	278	Overweight, obesity and other hyperalimentation	endocrine/metabolic	19935	5415	14520	0.979005	0.0632232	0.861463
	283	Acquired hemolytic anemias	hematopoietic	13854	119	13735	0.881885	0.0632882	0.861463
	509.8	Dependence on respirator [Ventilator] or supplemental oxygen	respiratory	17511	542	16969	0.94265	0.0634716	0.861463
	586.4	Stricture/obstruction of ureter	genitourinary	16032	986	15046	1.04727	0.063995	0.861463
	250.25	Diabetes type 2 with peripheral circulatory disorders	endocrine/metabolic	14529	596	13933	0.943581	0.0640511	0.861463
	587	Kidney replaced by transpant	genitourinary	15809	345	15464	1.07337	0.0656382	0.861463
	433.31	Transient cerebral ischemia	circulatory system	18891	1389	17502	1.03854	0.0659581	0.861463
	362.22	Macular degeneration, wet	sense organs	17025	163	16862	0.896519	0.0666559	0.861463
	364.9	Cornea replaced by transplant	sense organs	17003	54	16949	1.18812	0.0674925	0.861463
	368.2	Diplopia and disorders of binocular vision	sense organs	17893	469	17424	0.939476	0.0678216	0.861463
	195.3	Malignant neoplasm of head, face, and neck	neoplasms	14387	390	13997	1.06926	0.0681258	0.861463
	946	Anaphylactic shock NOS	injuries & poisonings	14461	263	14198	1.08277	0.068513	0.861463
	433	Cerebrovascular disease	circulatory system	19846	2969	16877	1.02772	0.0688115	0.861463
	288.2	Elevated white blood cell count	hematopoietic	16600	2630	13970	1.02815	0.0689685	0.861463
	627.2	Symptomatic menopause	genitourinary	7878	2487	5391	0.968308	0.0692323	0.861463
	727.7	Contracture of tendon (sheath)	musculoskeletal	13676	69	13607	1.16491	0.0693513	0.861463
	191	Manlignant and unknown neoplasms of brain and nervous system	neoplasms	19407	472	18935	1.06142	0.0694427	0.861463
	362.31	Separation of retinal layers	sense organs	16930	57	16873	0.837915	0.0711116	0.861463
	627	Menopausal and postmenopausal disorders	genitourinary	8807	3500	5307	0.971513	0.0723786	0.861463
	275.5	Disorders of calcium/phosphorus metabolism	endocrine/metabolic	18770	1254	17516	0.962602	0.072539	0.861463
	635.3	Placenta previa and abruptio placenta	pregnancy complications	9834	112	9722	1.12955	0.0731574	0.861463
	290.2	Delirium due to conditions classified elsewhere	mental disorders	17364	306	17058	1.07724	0.0736614	0.861463
	625.1	Dyspareunia	genitourinary	9514	441	9073	0.938507	0.0740409	0.861463
	726	Peripheral enthesopathies and allied syndromes	musculoskeletal	18252	5036	13216	0.978537	0.074081	0.861463
	573.5	Jaundice (not of newborn)	digestive	16494	575	15919	1.05494	0.0741258	0.861463
	250.6	Polyneuropathy in diabetes	endocrine/metabolic	14689	754	13935	0.951674	0.0750054	0.861463
	229	Benign neoplasm of unspecified sites	neoplasms	19935	358	19577	1.06931	0.0757542	0.861463
	557	Intestinal malabsorption (non-celiac)	digestive	14535	400	14135	0.936948	0.0760221	0.861463
	440.9	Atherosclerosis of aorta	circulatory system	17656	1623	16033	1.03639	0.077052	0.861463
	704.12	Telogen effluvium	dermatologic	16798	155	16643	0.89992	0.0780097	0.861463
	292.5	Transient alteration of awareness	mental disorders	17329	209	17120	1.0911	0.078412	0.861463
	694.1	Vitiligo	dermatologic	14168	101	14067	0.880547	0.0796992	0.861463
	270.11	Disturbances of sulphur-bearing amino-acid metabolism	endocrine/metabolic	18442	131	18311	1.11342	0.0802727	0.861463
	722	Intervertebral disc disorders	musculoskeletal	18930	5209	13721	0.978966	0.0808983	0.861463
	300.3	Obsessive-compulsive disorders	mental disorders	10565	173	10392	0.906996	0.0812097	0.861463
	763	Thoracic or lumbosacral neuritis or radiculitis, unspecified	symptoms	17948	2586	15362	0.973279	0.0822424	0.861463
	191.11	Cancer of brain	neoplasms	19240	288	18952	1.075	0.0823978	0.861463
	830	Dislocation	injuries & poisonings	19576	1295	18281	0.964657	0.0827665	0.861463
	272	Disorders of lipoid metabolism	endocrine/metabolic	19935	10853	9082	1.02031	0.083537	0.861463
	367.1	Myopia	sense organs	18858	747	18111	0.954472	0.084346	0.861463
	189.2	Cancer of bladder	neoplasms	19671	419	19252	1.0638	0.0845957	0.861463
	250	Diabetes mellitus	endocrine/metabolic	17179	3445	13734	0.975636	0.0849862	0.861463
	704.2	Hirsutism	dermatologic	16785	145	16640	1.10919	0.0854391	0.861463
	594.1	Calculus of kidney	genitourinary	19595	1854	17741	1.03033	0.0876171	0.861463
	306.1	Mental disorders durring/after pregnancy	mental disorders	4850	251	4599	1.08566	0.0880335	0.861463
	772.1	Muscular wasting and disuse atrophy	symptoms	18200	190	18010	1.09111	0.0892747	0.861463
	550	Abdominal hernia	digestive	19935	3985	15950	0.978146	0.0893225	0.861463
	377	Disorders of optic nerve and visual pathways	sense organs	16319	352	15967	0.935683	0.089649	0.861463
	286.6	Defibrination syndrome	hematopoietic	16898	154	16744	1.10016	0.0900755	0.861463
	300.9	Posttraumatic stress disorder	mental disorders	10717	326	10391	0.933224	0.0905954	0.861463
	960.2	Allergy/adverse effect of penicillin	injuries & poisonings	18035	2146	15889	1.02824	0.0907254	0.861463
	272.1	Hyperlipidemia	endocrine/metabolic	19924	10837	9087	1.01981	0.0914059	0.861463
	41	Bacterial infection NOS	infectious diseases	19295	2699	16596	0.974984	0.0917876	0.861463
	263	Other nutritional deficiency	endocrine/metabolic	14838	986	13852	0.960332	0.0919864	0.861463
	687	Symptoms affecting skin	dermatologic	15875	2831	13044	0.975	0.0931786	0.861463
	276.42	Alkalosis	endocrine/metabolic	15987	230	15757	0.922129	0.094249	0.861463
	198	Secondary malignant neoplasm	neoplasms	15934	2168	13766	1.02841	0.0945676	0.861463
	420.1	Myocarditis	circulatory system	18679	84	18595	1.1343	0.0946533	0.861463
	411.4	Coronary atherosclerosis	circulatory system	19333	4213	15120	1.02357	0.0954689	0.861463
	149	Cancer of larynx, pharynx, nasal cavities	neoplasms	19744	361	19383	1.06507	0.0958741	0.861463
	427.1	Paroxysmal tachycardia, unspecified	circulatory system	14319	1897	12422	1.03043	0.095899	0.861463
	626	Disorders of menstruation and other abnormal bleeding from female genital tract	genitourinary	8139	2250	5889	1.03231	0.0963983	0.861463
	513	Respiratory abnormalities	respiratory	19935	1385	18550	1.03381	0.0967992	0.861463
	433.2	Occlusion of cerebral arteries	circulatory system	18679	1078	17601	1.03881	0.0970055	0.861463
	561	Symptoms involving digestive system	digestive	17852	6102	11750	0.98127	0.0974798	0.861463
	358.1	Myasthenia gravis	neurological	18286	60	18226	0.854926	0.100068	0.87223
	295.1	Schizophrenia	mental disorders	10465	71	10394	0.86599	0.100251	0.87223
	624	Symptoms involving female genital tract	genitourinary	9509	637	8872	0.952063	0.101056	0.87223
	626.1	Irregular menstrual cycle/bleeding	genitourinary	7656	1662	5994	1.03587	0.103061	0.87223
	464	Acute sinusitis	respiratory	16111	2508	13603	0.974858	0.10395	0.87223
	495.11	Chronic obstructive asthma with exacerbation	respiratory	14796	94	14702	1.12667	0.104989	0.87223
	149.5	Hx of malignant neoplasm of oral cavity and pharynx	neoplasms	19599	196	19403	1.08599	0.105154	0.87223
	721.1	Spondylosis without myelopathy	musculoskeletal	18121	4140	13981	0.978788	0.105947	0.87223
	358	Myoneural disorders	neurological	18458	233	18225	0.925184	0.105963	0.87223
	290.16	Vascular dementia	mental disorders	17229	106	17123	1.12537	0.106233	0.87223
	411.2	Myocardial infarction	circulatory system	16997	1312	15685	1.03601	0.106433	0.87223
	213	Benign neoplasm of bone and articular cartilage	neoplasms	11590	185	11405	1.08736	0.106636	0.87223
	689	Disorder of skin and subcutaneous tissue NOS	dermatologic	19935	4501	15434	0.980433	0.106821	0.87223
	963.1	Antineoplastic and immunosuppressive drugs causing adverse effects	injuries & poisonings	17931	1172	16759	1.0354	0.107347	0.87223
	274.21	Chondrocalcinosis	endocrine/metabolic	19087	368	18719	0.938947	0.107692	0.87223
	519.2	Respiratory complications	respiratory	18969	132	18837	0.902241	0.108593	0.87223
	427.41	Ventricular fibrillation and flutter	circulatory system	12629	141	12488	1.10139	0.109195	0.87223
	512.3	Abnormal chest sounds	respiratory	11549	145	11404	0.905124	0.110861	0.87223
	149.1	Cancer of oropharynx	neoplasms	19554	142	19412	1.09914	0.111219	0.87223
	595	Hydronephrosis	genitourinary	18566	747	17819	1.04322	0.112888	0.87223
	470	Septal Deviations/Turbinate Hypertrophy	respiratory	12970	1222	11748	0.965992	0.113378	0.87223
	430	Intracranial hemorrhage	circulatory system	17970	384	17586	1.06004	0.11518	0.87223
	191.1	Cancer of brain and nervous system	neoplasms	19265	320	18945	1.06446	0.115195	0.87223
	371	Inflammation of the eye	sense organs	18274	2301	15973	0.974955	0.115684	0.87223
	374	Other disorders of eyelids	sense organs	17227	1275	15952	0.966968	0.115711	0.87223
	611	Abnormal findings on mammogram or breast exam	genitourinary	19286	2917	16369	0.975353	0.115955	0.87223
	536.3	Gastroparesis	digestive	18001	325	17676	0.938606	0.117189	0.87223
	291.8	Alteration of consciousness	mental disorders	17765	920	16845	1.039	0.117248	0.87223
	362.23	Cystoid macular degeneration of retina	sense organs	17152	280	16872	0.932818	0.118472	0.87223
	871	Open wounds of extremities	injuries & poisonings	19616	1529	18087	0.970353	0.1194	0.87223
	736.6	Unequal leg length (acquired)	musculoskeletal	17388	131	17257	1.10064	0.1196	0.87223
	255.11	Cushing's syndrome	endocrine/metabolic	16679	73	16606	1.13575	0.120274	0.87223
	377.1	Optic atrophy	sense organs	16137	159	15978	0.913537	0.120635	0.87223
	216	Benign neoplasm of skin	neoplasms	19114	5830	13284	0.982636	0.120898	0.87223
	276.5	Hypovolemia	endocrine/metabolic	17497	2044	15453	0.973885	0.122135	0.87223
	256	Ovarian dysfunction	endocrine/metabolic	8910	336	8574	1.06529	0.122541	0.87223
	803.1	Fracture of humerus	injuries & poisonings	17573	321	17252	1.06435	0.122623	0.87223
	374.3	Ptosis of eyelid	sense organs	16456	465	15991	0.948267	0.122788	0.87223
	593	Hematuria	genitourinary	16815	2260	14555	1.02582	0.123142	0.87223
	527.7	Disturbance of salivary secretion	digestive	18345	529	17816	0.951877	0.123183	0.87223
	198.5	Secondary malignancy of brain/spine	neoplasms	14244	242	14002	1.07302	0.12352	0.87223
	379.1	Scleritis and episcleritis	sense organs	16030	51	15979	1.16292	0.12367	0.87223
	527.2	Sialoadenitis	digestive	17985	156	17829	1.09108	0.125693	0.873088
	276.1	Electrolyte imbalance	endocrine/metabolic	19087	3781	15306	0.979706	0.125837	0.873088
	250.22	Type 2 diabetes with renal manifestations	endocrine/metabolic	14902	1004	13898	0.962989	0.125965	0.873088
	362.2	Degeneration of macula and posterior pole of retina	sense organs	18088	1259	16829	0.966239	0.126666	0.873088
	916	Contusion	injuries & poisonings	19935	2235	17700	0.975342	0.126978	0.873088
	195	Cancer, suspected or other	neoplasms	17548	3712	13836	1.02098	0.127363	0.873088
	695.8	Other specified erythematous conditions	dermatologic	14630	614	14016	0.955678	0.129019	0.880333
	560.4	Other intestinal obstruction	digestive	14752	664	14088	0.957439	0.129747	0.881195
	426.92	Cardiac defibrillator in situ	circulatory system	12937	439	12498	1.05478	0.131724	0.886976
	276	Disorders of fluid, electrolyte, and acid-base balance	endocrine/metabolic	19783	4850	14933	0.981847	0.132091	0.886976
	411	Ischemic Heart Disease	circulatory system	19637	4634	15003	1.0204	0.132412	0.886976
	871.2	Open wound of finger(s)	injuries & poisonings	18773	424	18349	0.94827	0.133601	0.890879
	513.3	Hypoventilation	respiratory	19665	467	19198	0.950787	0.135065	0.892602
	202.21	Nodular lymphoma	neoplasms	18836	105	18731	1.10876	0.135077	0.892602
	681.7	Cellulitis and abscess of trunk	dermatologic	17214	521	16693	1.04801	0.136429	0.895166
	250.2	Type 2 diabetes	endocrine/metabolic	17101	3344	13757	0.978617	0.136685	0.895166
	425	Cardiomyopathy	circulatory system	19520	1130	18390	1.03345	0.137382	0.895733
	264	Lack of normal physiological development	endocrine/metabolic	14378	117	14261	0.905269	0.138012	0.895854
	433.3	Cerebral ischemia	circulatory system	19027	1667	17360	1.02863	0.139224	0.897512
	202	Cancer of other lymphoid, histiocytic tissue	neoplasms	19222	574	18648	1.04561	0.139491	0.897512
	535.1	Acute gastritis	digestive	18086	333	17753	1.05917	0.140299	0.897909
	938.1	Acute dermatitis due to solar radiation	dermatologic	14423	160	14263	1.08509	0.140776	0.897909
	327.71	Restless legs syndrome	neurological	13728	538	13190	0.954238	0.143535	0.899768
	537	Other disorders of stomach and duodenum	digestive	18956	2022	16934	0.975466	0.144101	0.899768
	414	Other forms of chronic heart disease	circulatory system	16898	1215	15683	1.03231	0.146575	0.899768
	189	Cancer of urinary organs (incl. kidney and bladder)	neoplasms	19935	738	19197	1.04029	0.14737	0.899768
	577.1	Acute pancreatitis	digestive	19336	392	18944	0.94797	0.147795	0.899768
	292.4	Altered mental status	mental disorders	18021	1174	16847	1.03229	0.148214	0.899768
	674	Other complications of the puerperium NEC	pregnancy complications	10147	81	10066	1.12303	0.149337	0.899768
	939	Atopic/contact dermatitis due to other or unspecified	dermatologic	17853	3784	14069	0.981168	0.149447	0.899768
	415.2	Chronic pulmonary heart disease	circulatory system	19153	959	18194	0.965749	0.150074	0.899768
	480.5	Bronchopneumonia and lung abscess	respiratory	16639	256	16383	0.935831	0.151403	0.899768
	189.21	Malignant neoplasm of bladder	neoplasms	19648	388	19260	1.05499	0.151961	0.899768
	711	Arthropathy associated with infections	musculoskeletal	17497	196	17301	0.928127	0.15273	0.899768
	522	Diseases of pulp and periapical tissues	digestive	19008	166	18842	0.922137	0.153674	0.899768
	286.4	Acquired coagulation factor deficiency	hematopoietic	16973	237	16736	0.934633	0.153851	0.899768
	451.2	Phlebitis and thrombophlebitis of lower extremities	circulatory system	14995	140	14855	0.915382	0.154613	0.899768
	695.7	Prurigo and Lichen	dermatologic	14442	389	14053	1.05355	0.155289	0.899768
	721	Spondylosis and allied disorders	musculoskeletal	18207	4269	13938	0.981559	0.155415	0.899768
	288.1	Decreased white blood cell count	hematopoietic	16491	2134	14357	1.0238	0.155569	0.899768
	194	Cancer of other endocrine glands	neoplasms	19130	73	19057	1.12412	0.156152	0.899768
	442.11	Abdominal aortic aneurysm	circulatory system	16846	291	16555	1.06336	0.156524	0.899768
	241.1	Nontoxic uninodular goiter	endocrine/metabolic	15652	1694	13958	1.02702	0.156804	0.899768
	365.2	Primary angle-closure glaucoma	sense organs	17163	214	16949	0.930605	0.156954	0.899768
	963	Poisoning by primarily systemic agents	injuries & poisonings	17961	1223	16738	1.03046	0.157153	0.899768
	427.61	Supraventricular premature beats	circulatory system	12983	506	12477	1.04791	0.158064	0.899768
	627.5	Premature menopause and other ovarian failure	genitourinary	6236	212	6024	1.07282	0.158201	0.899768
	709.2	Sicca syndrome	dermatologic	14181	429	13752	1.05073	0.158465	0.899768
	320	Meningitis	neurological	19773	162	19611	1.08126	0.158707	0.899768
	710.19	Unspecified osteomyelitis	musculoskeletal	17557	250	17307	0.936598	0.159242	0.899768
	580.32	Nephritis and nephropathy with pathological lesion	genitourinary	15907	443	15464	1.04954	0.159569	0.899768
	433.11	Occlusion of cerebral arteries, with cerebral infarction	circulatory system	17878	225	17653	1.07036	0.159698	0.899768
	433.1	Occlusion and stenosis of precerebral arteries	circulatory system	18701	1501	17200	1.02883	0.16027	0.899768
	415	Pulmonary heart disease	circulatory system	19537	1473	18064	0.972775	0.161899	0.899768
	479	Other upper respiratory disease	respiratory	15309	3818	11491	0.981279	0.16204	0.899768
	426.7	Abnormal electrocardiogram [ECG] [EKG]	circulatory system	15256	3134	12122	1.02147	0.162123	0.899768
	446.9	Arteritis NOS	circulatory system	16702	137	16565	1.08806	0.162582	0.899768
	611.1	Abnormal mammogram	genitourinary	18750	2155	16595	0.975366	0.164213	0.899768
	448	Disease of capillaries	circulatory system	16757	314	16443	1.05751	0.165124	0.899768
	381.1	Otitis media	sense organs	18312	893	17419	0.966341	0.165456	0.899768
	613.1	Inflammatory disease of breast	genitourinary	18856	234	18622	1.06728	0.167047	0.899768
	79	Viral infection	infectious diseases	16812	3987	12825	0.982159	0.167361	0.899768
	704.1	Alopecia	dermatologic	17687	1053	16634	0.96843	0.167657	0.899768
	303.3	Psychogenic disorder	mental disorders	10754	377	10377	1.05301	0.168208	0.899768
	279.7	Other immunological findings	endocrine/metabolic	18750	1678	17072	1.02557	0.168407	0.899768
	250.3	Insulin pump user	endocrine/metabolic	15009	1099	13910	0.968836	0.168551	0.899768
	365	Glaucoma	sense organs	18369	1465	16904	0.972405	0.168897	0.899768
	938	Dermatitis due to solar radiation	dermatologic	15680	1518	14162	1.02698	0.169282	0.899768
	426.32	Left bundle branch block	circulatory system	12828	361	12467	1.05583	0.170548	0.903229
	350.1	Abnormal involuntary movements	neurological	18271	1844	16427	1.02452	0.172451	0.907582
	450	Noninfectious disorders of lymphatic channels	circulatory system	19935	435	19500	1.04806	0.172608	0.907582
	291.4	Specific nonpsychotic mental disorders due to brain damage	mental disorders	17438	319	17119	1.05633	0.173677	0.909943
	333.2	Myoclonus	neurological	16902	100	16802	1.10084	0.174314	0.910033
	522.5	Periapical abscess	digestive	19005	162	18843	0.925208	0.17587	0.912471
	429	Ill-defined descriptions and complications of heart disease	circulatory system	19109	3412	15697	1.01889	0.178069	0.912471
	571.51	Cirrhosis of liver without mention of alcohol	digestive	16650	588	16062	0.96005	0.178948	0.912471
	465.2	Acute pharyngitis	respiratory	16037	2447	13590	1.02139	0.179079	0.912471
	429.2	Abnormal function study of cardiovascular system	circulatory system	18128	775	17353	1.03642	0.180822	0.912471
	253	Disorders of the pituitary gland and its hypothalamic control	endocrine/metabolic	17183	712	16471	0.963677	0.181139	0.912471
	605	Erectile dysfunction [ED]	genitourinary	7289	1834	5455	0.97399	0.181193	0.912471
	727.5	Rupture of synovium	musculoskeletal	13922	394	13528	0.951102	0.181369	0.912471
	204.1	Lymphoid leukemia	neoplasms	18918	195	18723	1.07042	0.181546	0.912471
	420.3	Endocarditis	circulatory system	18791	255	18536	0.940759	0.181989	0.912471
	751.22	Other specified congenital anomalies of kidney	congenital anomalies	19189	107	19082	1.09453	0.183001	0.912471
	241.2	Nontoxic multinodular goiter	endocrine/metabolic	15224	1243	13981	1.02942	0.183568	0.912471
	528.5	Diseases of lips	digestive	18212	386	17826	0.951854	0.184008	0.912471
	195.1	Malignant neoplasm, other	neoplasms	17181	3311	13870	1.01903	0.18477	0.912471
	117.2	Coccidioidomycosis	infectious diseases	16118	52	16066	1.13619	0.185479	0.912471
	772.3	Muscle weakness	symptoms	18842	1089	17753	1.03017	0.186094	0.912471
	530.15	Eosinophilic esophagitis	digestive	11868	120	11748	1.08771	0.18711	0.912471
	618.1	Prolapse of vaginal walls	genitourinary	10223	487	9736	0.956172	0.187134	0.912471
	289.4	Lymphadenitis	hematopoietic	16237	2218	14019	1.02179	0.187571	0.912471
	275	Disorders of mineral metabolism	endocrine/metabolic	19935	2590	17345	0.980103	0.188899	0.912471
	440	Atherosclerosis	circulatory system	18042	2121	15921	1.0239	0.18893	0.912471
	420.22	Chronic pericarditis	circulatory system	18689	103	18586	1.09543	0.190492	0.912471
	727.6	Rupture of tendon, nontraumatic	musculoskeletal	13974	369	13605	0.950328	0.190501	0.912471
	433.8	Late effects of cerebrovascular disease	circulatory system	17964	319	17645	1.05476	0.190552	0.912471
	386	Vertiginous syndromes and other disorders of vestibular system	sense organs	17356	1173	16183	0.971631	0.190571	0.912471
	452.8	Postphlebitic syndrome	circulatory system	14933	80	14853	1.10856	0.190953	0.912471
	145.3	Cancer of major salivary glands	neoplasms	19477	71	19406	1.11446	0.192181	0.912988
	184.2	Cancer of other female genital organs (excluding uterus and ovary)	neoplasms	8553	76	8477	0.896204	0.19267	0.912988
	526.9	Jaw disease NOS	digestive	18923	79	18844	0.89819	0.193337	0.912988
	41.11	Methicillin sensitive Staphylococcus aureus	infectious diseases	17392	224	17168	0.93871	0.193551	0.912988
	593.2	Microscopic hematuria	genitourinary	15503	1171	14332	0.971636	0.195017	0.916491
	592.1	Cystitis	genitourinary	16803	2154	14649	0.977872	0.195543	0.916491
	193	Thyroid cancer	neoplasms	19485	433	19052	1.04581	0.196398	0.917567
	727	Other disorders of synovium, tendon, and bursa	musculoskeletal	17247	3907	13340	0.982911	0.198725	0.918653
	315.2	Speech and language disorder	mental disorders	19096	122	18974	1.08588	0.198739	0.918653
	70.9	Hepatitis NOS	infectious diseases	14258	498	13760	1.04271	0.199225	0.918653
	364.2	Corneal edema	sense organs	17008	58	16950	0.883125	0.200331	0.918653
	871.1	Open wound of hand except finger(s)	injuries & poisonings	18589	234	18355	0.940709	0.200456	0.918653
	370.31	Keratoconjunctivitis sicca	sense organs	16068	51	16017	0.875925	0.200971	0.918653
	428.3	Heart failure with reduced EF [Systolic or combined heart failure]	circulatory system	18311	957	17354	1.03167	0.201014	0.918653
	715.2	Ankylosing spondylitis	musculoskeletal	17081	152	16929	0.927564	0.201757	0.919186
	261	Vitamin deficiency	endocrine/metabolic	19208	5143	14065	0.98494	0.2037	0.924789
	790.8	Elevated C-reactive protein (CRP)	symptoms	16041	249	15792	0.943195	0.206135	0.924789
	759	Other and unspecified congenital anomalies	congenital anomalies	19660	262	19398	1.05673	0.207679	0.924789
	292.6	Hallucinations	mental disorders	17216	116	17100	0.91785	0.20819	0.924789
	627.3	Postmenopausal atrophic vaginitis	genitourinary	7125	1101	6024	0.970048	0.209427	0.924789
	737	Curvature of spine	musculoskeletal	18168	1184	16984	0.972867	0.209501	0.924789
	379.5	Disorders of iris and ciliary body	sense organs	16105	140	15965	0.925279	0.210462	0.924789
	244.2	Acquired hypothyroidism	endocrine/metabolic	15842	1801	14041	0.977214	0.210568	0.924789
	351	Other peripheral nerve disorders	neurological	19373	3992	15381	0.983956	0.210839	0.924789
	505	Other pulmonary inflamation or edema	respiratory	17241	238	17003	1.06002	0.211224	0.924789
	590	Pyelonephritis	genitourinary	15213	568	14645	1.03908	0.211562	0.924789
	912	Insect bite	injuries & poisonings	19848	582	19266	0.962699	0.211906	0.924789
	289.8	Polycythemia, secondary	hematopoietic	14608	326	14282	1.05071	0.21193	0.924789
	280.1	Iron deficiency anemias, unspecified or not due to blood loss	hematopoietic	15671	2042	13629	0.978733	0.212256	0.924789
	574	Cholelithiasis and cholecystitis	digestive	19440	1402	18038	1.025	0.215227	0.924789
	586	Other disorders of the kidney and ureters	genitourinary	18151	3732	14419	1.01745	0.216287	0.924789
	333.1	Essential tremor	neurological	17247	487	16760	1.04163	0.216989	0.924789
	429.1	Heart transplant/surgery	circulatory system	17838	609	17229	1.037	0.218872	0.924789
	687.3	Changes in skin texture	dermatologic	14526	293	14233	1.05295	0.219043	0.924789
	706.2	Sebaceous cyst	dermatologic	17781	1815	15966	0.978235	0.219315	0.924789
	702	Degenerative skin conditions and other dermatoses	dermatologic	18879	5432	13447	0.985347	0.22006	0.924789
	506	Empyema and pneumothorax	respiratory	17788	1189	16599	1.02676	0.220092	0.924789
	185	Cancer of prostate	neoplasms	7089	1230	5859	1.03081	0.220442	0.924789
	610.8	Other specified benign mammary dysplasias	genitourinary	7723	298	7425	0.948504	0.221102	0.924789
	758	Chromosomal anomalies and genetic disorders	congenital anomalies	19553	166	19387	1.06938	0.221743	0.924789
	71.1	HIV infection, symptomatic	infectious diseases	13965	155	13810	0.930923	0.222016	0.924789
	425.12	Other hypertrophic cardiomyopathy	circulatory system	18697	101	18596	0.915365	0.223101	0.924789
	695.3	Rosacea	dermatologic	15014	950	14064	0.970999	0.223759	0.924789
	378.1	Strabismus (not specified as paralytic)	sense organs	16312	338	15974	0.952895	0.224977	0.924789
	149.4	Cancer of larynx	neoplasms	19497	81	19416	1.10039	0.22553	0.924789
	574.1	Cholelithiasis	digestive	19325	1261	18064	1.02565	0.225996	0.924789
	245.21	Chronic lymphocytic thyroiditis	endocrine/metabolic	14986	941	14045	0.970637	0.227158	0.924789
	130	Spirochetal infection	infectious diseases	18153	93	18060	0.912687	0.2275	0.924789
	580.2	Nephrotic syndrome without mention of glomerulonephritis	genitourinary	15676	217	15459	1.06077	0.227704	0.924789
	592	Cystitis and urethritis	genitourinary	16900	2254	14646	0.97986	0.228138	0.924789
	327.5	Parasomnia	neurological	13439	229	13210	0.943649	0.228726	0.924789
	642.1	Preeclampsia and eclampsia	pregnancy complications	10186	106	10080	1.08738	0.22889	0.924789
	261.4	Vitamin D deficiency	endocrine/metabolic	18360	4252	14108	0.984678	0.228901	0.924789
	619.3	Noninflammatory disorders of cervix	genitourinary	9000	811	8189	0.968441	0.229375	0.924789
	586.1	Anatomical abnormatilies of kidney and ureters	genitourinary	15546	79	15467	1.10008	0.229818	0.924789
	209	Neuroendocrine tumors	neoplasms	19935	166	19769	1.06816	0.229826	0.924789
	585.31	Renal dialysis	genitourinary	16045	730	15315	1.03314	0.230048	0.924789
	331	Other cerebral degenerations	neurological	17106	362	16744	1.04649	0.232241	0.924789
	260.2	severe protein-calorie malnutrition	endocrine/metabolic	14671	566	14105	1.03763	0.232398	0.924789
	654	Other and unspecified complications of birth; puerperium affecting management of mother	pregnancy complications	10207	532	9675	1.04022	0.235185	0.924789
	728	Disorders of muscle, ligament, and fascia	musculoskeletal	13810	242	13568	1.05608	0.235292	0.924789
	41.1	Staphylococcus infections	infectious diseases	17700	571	17129	0.964333	0.235292	0.924789
	145	Cancer of mouth	neoplasms	19735	340	19395	1.04717	0.237575	0.924789
	395.1	Nonrheumatic mitral valve disorders	circulatory system	18188	1485	16703	1.02354	0.238473	0.924789
	758.1	Chromosomal anomalies	congenital anomalies	19528	140	19388	1.07293	0.239212	0.924789
	473.3	Paralysis/spasm of vocal cords or larynx	respiratory	12132	381	11751	0.956415	0.240549	0.924789
	456	Chronic venous insufficiency [CVI]	circulatory system	15927	1214	14713	0.974512	0.241012	0.924789
	619.5	Noninflammatory disorders of vulva and perineum	genitourinary	8903	368	8535	0.95562	0.241907	0.924789
	512	Other symptoms of respiratory system	respiratory	19935	9665	10270	0.988008	0.242045	0.924789
	296	Mood disorders	mental disorders	16506	6395	10111	1.01364	0.242195	0.924789
	427.6	Premature beats	circulatory system	13871	1445	12426	1.02431	0.242207	0.924789
	362.26	Macular puckering of retina	sense organs	17388	517	16871	0.962184	0.242709	0.924789
	681.6	Cellulitis and abscess of foot, toe	dermatologic	16947	203	16744	1.05998	0.245444	0.924789
	497	Bronchitis	respiratory	15922	1282	14640	0.975767	0.245802	0.924789
	276.41	Acidosis	endocrine/metabolic	16685	1086	15599	1.02643	0.246147	0.924789
	626.2	Dysmenorrhea	genitourinary	6329	297	6032	1.05266	0.246249	0.924789
	740.2	Osteoarthrosis, generalized	musculoskeletal	16466	1080	15386	0.972348	0.246472	0.924789
	990	Effects radiation NOS	injuries & poisonings	18944	1862	17082	1.02063	0.246575	0.924789
	425.2	Secondary/extrinsic cardiomyopathies	circulatory system	18918	370	18548	1.04458	0.24682	0.924789
	430.1	Subarachnoid hemorrhage	circulatory system	17760	113	17647	1.0806	0.248533	0.924789
	71	Human immunodeficiency virus [HIV] disease	infectious diseases	13969	159	13810	0.935574	0.249004	0.924789
	594.3	Calculus of ureter	genitourinary	18276	294	17982	1.04922	0.249698	0.924789
	503	Pulmonary congestion and hypostasis	respiratory	17948	1339	16609	0.976275	0.250231	0.924789
	394	Rheumatic disease of the heart valves	circulatory system	17847	1089	16758	1.02661	0.250363	0.924789
	612	Breast conditions, congenital or relating to hormones	genitourinary	17229	386	16843	1.043	0.250626	0.924789
	967	Adverse effects of sedatives or other central nervous system depressants and anesthetics	injuries & poisonings	17450	339	17111	0.955407	0.250708	0.924789
	540.11	Acute appendicitis	digestive	19889	152	19737	0.934716	0.252145	0.924789
	250.24	Type 2 diabetes with neurological manifestations	endocrine/metabolic	14851	923	13928	0.971478	0.252547	0.924789
	415.21	Primary pulmonary hypertension	circulatory system	18681	342	18339	0.955541	0.25274	0.924789
	41.2	Streptococcus infection	infectious diseases	17648	525	17123	0.964249	0.253594	0.924789
	364.5	Corneal dystrophy	sense organs	17117	179	16938	0.938969	0.25362	0.924789
	350	Abnormal movement	neurological	19557	3470	16087	1.01593	0.255094	0.924789
	751.21	Cystic kidney disease	congenital anomalies	19358	537	18821	0.964467	0.255765	0.924789
	442.2	Aneurysm of iliac artery	circulatory system	16639	63	16576	1.10794	0.256632	0.924789
	613.7	Other signs and symptoms in breast	genitourinary	18941	241	18700	1.05409	0.257764	0.924789
	227.1	Benign neoplasm of adrenal gland	neoplasms	19221	182	19039	1.06177	0.257956	0.924789
	280.2	Iron deficiency anemia secondary to blood loss (chronic)	hematopoietic	14598	889	13709	1.02844	0.258533	0.924789
	452	Other venous embolism and thrombosis	circulatory system	16377	1833	14544	0.979899	0.258682	0.924789
	332	Parkinson's disease	neurological	17033	227	16806	1.05624	0.258893	0.924789
	189.4	Malignant neoplasm of other urinary organs	neoplasms	19396	122	19274	1.0762	0.26144	0.924789
	202.2	Non-Hodgkins lymphoma	neoplasms	19160	480	18680	1.03779	0.261524	0.924789
	327	Sleep disorders	neurological	18456	5731	12725	0.987142	0.262407	0.924789
	90	Sexually transmitted infections (not HIV or hepatitis)	infectious diseases	19935	403	19532	0.960454	0.262667	0.924789
	615	Endometriosis	genitourinary	9249	488	8761	0.963049	0.26417	0.924789
	315	Develomental delays and disorders	mental disorders	19245	401	18844	1.04067	0.264714	0.924789
	427.22	Atrial flutter	circulatory system	13509	1027	12482	1.02789	0.265123	0.924789
	785	Abdominal pain	symptoms	19935	7953	11982	0.988457	0.265898	0.924789
	610.1	Cystic mastopathy	genitourinary	8130	713	7417	0.968829	0.267105	0.924789
	346.1	Nonspecific abnormal findings on radiological and other examination of skull and head	neurological	17240	633	16607	1.03254	0.267232	0.924789
	388	Other disorders of ear	sense organs	16686	1181	15505	0.976018	0.267516	0.924789
	425.1	Primary/intrinsic cardiomyopathies	circulatory system	19453	1002	18451	1.02637	0.267609	0.924789
	496	Chronic airway obstruction	respiratory	16642	2442	14200	0.981998	0.267885	0.924789
	428.2	Heart failure NOS	circulatory system	18105	722	17383	1.03141	0.268247	0.924789
	245.2	Chronic thyroiditis	endocrine/metabolic	15002	958	14044	0.973291	0.268257	0.924789
	296.2	Depression	mental disorders	16213	6086	10127	1.01305	0.270187	0.924789
	415.1	Acute pulmonary heart disease	circulatory system	18985	585	18400	1.03351	0.272342	0.924789
	170	Cancer of bone and connective tissue	neoplasms	19935	565	19370	1.03382	0.272579	0.924789
	323.8	Encephalitis, non-infectious	neurological	19717	103	19614	1.07931	0.272604	0.924789
	218.1	Uterine leiomyoma	neoplasms	9426	1063	8363	1.026	0.272657	0.924789
	592.11	Acute cystitis	genitourinary	16296	1626	14670	0.978855	0.272665	0.924789
	53.1	Herpes zoster with nervous system complications	infectious diseases	13997	190	13807	0.942973	0.273064	0.924789
	364.4	Corneal degenerations	sense organs	17059	114	16945	1.07488	0.273622	0.924789
	276.8	Polydipsia	endocrine/metabolic	15888	91	15797	1.08353	0.27421	0.924789
	618	Genital prolapse	genitourinary	10289	612	9677	0.967496	0.275174	0.924789
	378	Strabismus and other disorders of binocular eye movements	sense organs	16525	581	15944	0.967273	0.275241	0.924789
	530.13	Barrett's esophagus	digestive	12138	400	11738	0.960158	0.276196	0.924789
	241	Nontoxic nodular goiter	endocrine/metabolic	16093	2206	13887	1.01843	0.278159	0.924789
	695.9	Unspecified erythematous condition	dermatologic	14254	217	14037	0.94734	0.278166	0.924789
	789	Nausea and vomiting	symptoms	19935	5478	14457	0.987585	0.278286	0.924789
	250.14	Type 1 diabetes with neurological manifestations	endocrine/metabolic	14026	85	13941	0.918285	0.280157	0.924789
	513.31	Apnea	respiratory	19517	289	19228	0.954995	0.280283	0.924789
	771	Musculoskeletal symptoms referable to limbs	symptoms	18388	1634	16754	0.979967	0.281914	0.924789
	347	Cataplexy and narcolepsy	neurological	16860	54	16806	0.898279	0.282124	0.924789
	457	Encounter for long-term (current) use of anticoagulants, antithrombotics, aspirin	circulatory system	16261	3688	12573	1.01574	0.282284	0.924789
	204	Leukemia	neoplasms	19168	482	18686	1.036	0.28255	0.924789
	530.5	Disorders of esophageal motility	digestive	12233	500	11733	1.03569	0.282707	0.924789
	709.3	Systemic sclerosis	dermatologic	13908	157	13751	0.939341	0.283056	0.924789
	801.1	Fracture of foot	injuries & poisonings	17539	283	17256	1.04693	0.283089	0.924789
	911	Blister	injuries & poisonings	19935	148	19787	0.937416	0.283253	0.924789
	724.9	Other unspecified back disorders	musculoskeletal	15074	452	14622	0.963489	0.283376	0.924789
	727.1	Synovitis and tenosynovitis	musculoskeletal	15757	2265	13492	0.982334	0.284228	0.924789
	316.1	Polyneuropathy due to drugs	mental disorders	17574	382	17192	1.04006	0.284483	0.924789
	732	Osteochondropathies	musculoskeletal	16343	66	16277	0.908819	0.284715	0.924789
	345	Epilepsy, recurrent seizures, convulsions	neurological	17650	886	16764	1.02638	0.285836	0.924789
	350.6	Disturbances of sensation of smell and taste	neurological	17630	601	17029	0.968587	0.286469	0.924789
	747.13	Congenital anomalies of great vessels	congenital anomalies	19200	214	18986	1.05287	0.286597	0.924789
	323	Encephalitis	neurological	19741	136	19605	1.06679	0.287009	0.924789
	504	Other alveolar and parietoalveolar pneumonopathy	respiratory	17568	547	17021	1.03372	0.287045	0.924789
	296.22	Major depressive disorder	mental disorders	15935	5808	10127	1.01266	0.291485	0.924789
	218	Benign neoplasm of uterus	neoplasms	9428	1069	8359	1.02492	0.291749	0.924789
	286.2	Encounter for long-term (current) use of anticoagulants	hematopoietic	18193	2231	15962	1.01779	0.292315	0.924789
	418.1	Precordial pain	circulatory system	15966	567	15399	0.967672	0.292368	0.924789
	646	Other complications of pregnancy NEC	pregnancy complications	10289	533	9756	1.03609	0.293163	0.924789
	594	Urinary calculus	genitourinary	19737	2112	17625	1.01754	0.294325	0.924789
	564	Functional digestive disorders	digestive	17069	4213	12856	0.986637	0.294751	0.924789
	293.1	Swelling, mass, or lump in head and neck [Space-occupying lesion, intracranial NOS]	mental disorders	19746	1682	18064	1.01925	0.294883	0.924789
	340.1	Migrain with aura	neurological	17767	840	16927	0.973567	0.295176	0.924789
	457.3	Encounter for long-term (current) use of aspirin	circulatory system	16201	3552	12649	1.01546	0.295564	0.924789
	204.12	Lymphoid leukemia, chronic	neoplasms	18855	126	18729	1.06863	0.296552	0.924789
	938.2	Chronic dermatitis due to solar radiation	dermatologic	15469	1280	14189	1.02212	0.2968	0.924789
	415.11	Pulmonary embolism and infarction, acute	circulatory system	18985	584	18401	1.03185	0.29688	0.924789
	335	Multiple sclerosis	neurological	16979	180	16799	0.944898	0.297349	0.924789
	426.24	Atrioventricular block, complete	circulatory system	12803	307	12496	0.956318	0.297523	0.924789
	316	Substance addiction and disorders	mental disorders	18711	1755	16956	1.01868	0.298443	0.924789
	842	Other sprains and strains	injuries & poisonings	18152	1862	16290	0.981858	0.298856	0.924789
	198.1	Secondary malignancy of lymph nodes	neoplasms	15089	1262	13827	1.02217	0.299001	0.924789
	304	Adjustment reaction	mental disorders	11672	1433	10239	1.02143	0.300213	0.924789
	495.1	Chronic obstructive asthma	respiratory	15027	325	14702	1.04266	0.301756	0.924789
	496.2	Chronic bronchitis	respiratory	15530	860	14670	0.973621	0.302051	0.924789
	426	Cardiac conduction disorders	circulatory system	16271	4286	11985	1.01417	0.302833	0.924789
	727.2	Bursitis disorders	musculoskeletal	13770	162	13608	0.941895	0.303298	0.924789
	571	Chronic liver disease and cirrhosis	digestive	18336	2976	15360	0.985319	0.305452	0.924789
	772.4	Rhabdomyolysis	symptoms	18121	73	18048	0.916075	0.305522	0.924789
	721.8	Other allied disorders of spine	musculoskeletal	14937	350	14587	1.04038	0.306512	0.924789
	803	Fracture of upper limb	injuries & poisonings	18213	995	17218	1.02432	0.306818	0.924789
	555.1	Regional enteritis	digestive	14611	472	14139	0.966176	0.307053	0.924789
	516.1	Hemoptysis	respiratory	19915	342	19573	0.960646	0.307518	0.924789
	569.1	Toxic gastroenteritis and colitis	digestive	17726	267	17459	1.04577	0.307834	0.924789
	580	Nephritis; nephrosis; renal sclerosis	genitourinary	16335	925	15410	1.02529	0.30869	0.924789
	571.5	Other chronic nonalcoholic liver disease	digestive	18248	2874	15374	0.985228	0.309455	0.924789
	245	Thyroiditis	endocrine/metabolic	15100	1058	14042	0.976566	0.309836	0.924789
	573.2	Liver replaced by transplant	digestive	16336	255	16081	0.954906	0.310122	0.924789
	427.7	Tachycardia NOS	circulatory system	13984	1774	12210	1.01862	0.310426	0.924789
	384.4	Perforation of tympanic membrane	sense organs	17535	108	17427	0.931336	0.310547	0.924789
	512.9	Other dyspnea	respiratory	15788	4731	11057	0.987096	0.310564	0.924789
	242.1	Graves' disease	endocrine/metabolic	14276	227	14049	0.951687	0.311307	0.924789
	745	Pain in joint	musculoskeletal	19935	9603	10332	0.989608	0.312106	0.924789
	528.6	Leukoplakia of oral mucosa	digestive	17900	65	17835	0.912722	0.313633	0.924789
	714.2	Juvenile rheumatoid arthritis	musculoskeletal	16989	56	16933	1.0995	0.313671	0.924789
	751.11	Congenital anomalies of female genital organs	congenital anomalies	9944	68	9876	1.0912	0.31378	0.924789
	250.7	Diabetic retinopathy	endocrine/metabolic	17142	334	16808	0.960223	0.314845	0.924789
	527.8	Other specified diseases of the salivary glands	digestive	18008	187	17821	1.05368	0.314931	0.924789
	514.2	Solitary pulmonary nodule	respiratory	18791	2403	16388	0.984061	0.315572	0.924789
	394.2	Mitral valve disease	circulatory system	17439	522	16917	1.03258	0.31739	0.924789
	798.1	Chronic fatigue syndrome	symptoms	14758	1005	13753	0.976658	0.317618	0.924789
	362.6	Peripheral retinal degenerations	sense organs	17036	164	16872	0.945142	0.320637	0.924789
	472	Chronic pharyngitis and nasopharyngitis	respiratory	13230	1487	11743	0.980322	0.321008	0.924789
	151	Cancer of stomach	neoplasms	17748	140	17608	1.06183	0.321195	0.924789
	840.3	Joint/ligament sprain	injuries & poisonings	16947	456	16491	0.966805	0.322649	0.924789
	726.4	Calcaneal spur; Exostosis NOS	musculoskeletal	14100	594	13506	0.9701	0.32294	0.924789
	278.4	Abnormal weight gain	endocrine/metabolic	16492	1274	15218	0.97929	0.323179	0.924789
	444	Arterial embolism and thrombosis	circulatory system	16882	361	16521	0.962456	0.323823	0.924789
	295.3	Psychosis	mental disorders	10741	383	10358	1.037	0.325117	0.924789
	620	Dysplasia of female genital organs	genitourinary	9833	110	9723	0.933333	0.325391	0.924789
	79.2	Infectious mononucleosis	infectious diseases	13901	93	13808	1.07458	0.325428	0.924789
	389.1	Sensorineural hearing loss	sense organs	17664	1895	15769	0.982144	0.326241	0.924789
	519	Other diseases of respiratory system, not elsewhere classified	respiratory	19923	2308	17615	0.984512	0.327062	0.924789
	495	Asthma	respiratory	18282	3771	14511	0.987207	0.327466	0.924789
	613.9	Breast disorder NOS	genitourinary	18843	132	18711	1.06244	0.328045	0.924789
	743.2	Pathologic fracture	musculoskeletal	17101	641	16460	0.971046	0.328862	0.924789
	288.11	Neutropenia	hematopoietic	15672	1232	14440	1.02094	0.329412	0.924789
	286.1	Congenital coagulation defects	hematopoietic	16888	85	16803	1.07684	0.330032	0.924789
	362.27	Drusen (degenerative) of retina	sense organs	17156	283	16873	0.95784	0.330147	0.924789
	960	Poisoning by antibiotics	injuries & poisonings	18494	3390	15104	1.0134	0.330216	0.924789
	480.1	Bacterial pneumonia	respiratory	17307	948	16359	0.97651	0.331257	0.924789
	558	Noninfectious gastroenteritis	digestive	15782	1846	13936	0.982874	0.331827	0.924789
	614.52	Vaginitis and vulvovaginitis	genitourinary	9790	969	8821	0.976411	0.332014	0.924789
	550.4	Umbilical hernia	digestive	17774	623	17151	0.971985	0.332565	0.924789
	755.6	Other congenital anomalies of lower limb, including pelvic girdle	congenital anomalies	19567	92	19475	1.07384	0.332885	0.924789
	401.22	Hypertensive chronic kidney disease	circulatory system	12239	1636	10603	0.979475	0.333752	0.924789
	395.6	Heart valve replaced	circulatory system	17562	684	16878	1.02762	0.334676	0.924789
	783.1	Postprocedural fever	symptoms	17893	169	17724	0.94769	0.335171	0.924789
	840.1	Muscle/tendon sprain	injuries & poisonings	16766	249	16517	0.956112	0.335509	0.924789
	697	Sarcoidosis	dermatologic	14190	133	14057	1.06144	0.335944	0.924789
	217	Vascular hamartomas and non-neoplastic nevi	neoplasms	15491	2164	13327	0.984004	0.336163	0.924789
	965	Poisoning by analgesics, antipyretics, and antirheumatics	injuries & poisonings	17670	902	16768	0.976479	0.336552	0.924789
	791	Gangrene	symptoms	19935	347	19588	0.962916	0.336755	0.924789
	362	Other retinal disorders	sense organs	18554	1742	16812	0.981921	0.337261	0.924789
	286.7	Other and unspecified coagulation defects	hematopoietic	17380	732	16648	1.0261	0.340444	0.926114
	733.2	Cyst of bone	musculoskeletal	16363	91	16272	1.07333	0.341462	0.926114
	722.1	Displacement of intervertebral disc	musculoskeletal	16481	2044	14437	0.983885	0.343754	0.926114
	269	Proteinuria	endocrine/metabolic	19301	1003	18298	0.978034	0.343948	0.926114
	327.3	Sleep apnea	neurological	16855	3901	12954	0.987429	0.344225	0.926114
	474	Acute and chronic tonsillitis	respiratory	12133	379	11754	0.964793	0.34433	0.926114
	599.2	Retention of urine	genitourinary	15394	2071	13323	0.983565	0.34481	0.926114
	281.9	Deficiency anemias	hematopoietic	14240	532	13708	0.970219	0.346888	0.926114
	364.1	Corneal opacity	sense organs	17063	114	16949	1.06512	0.347341	0.926114
	871.4	Open wound of toe(s)	injuries & poisonings	18471	108	18363	0.936437	0.347913	0.926114
	626.13	Irregular menstrual cycle	genitourinary	6922	892	6030	1.02606	0.34935	0.926114
	556.11	Angiodysplasia of intestine (without mention of hemorrhage)	digestive	14235	110	14125	1.06581	0.350821	0.926114
	201	Hodgkin's disease	neoplasms	18842	118	18724	1.0625	0.351134	0.926114
	260.3	Adult failure to thrive	endocrine/metabolic	14551	327	14224	0.962504	0.35153	0.926114
	722.8	Postlaminectomy syndrome	musculoskeletal	15021	384	14637	1.03484	0.352951	0.926114
	525	Other diseases of the teeth and supporting structures	digestive	19081	269	18812	0.959401	0.353028	0.926114
	433.12	Cerebral atherosclerosis	circulatory system	17752	110	17642	1.06595	0.353712	0.926114
	509.2	Respiratory insufficiency	respiratory	17206	177	17029	0.950155	0.353849	0.926114
	571.81	Portal hypertension	digestive	16498	417	16081	0.967563	0.355322	0.926114
	380.4	Impacted cerumen	sense organs	19416	2377	17039	0.985379	0.357291	0.926114
	530.6	Diverticulum of esophagus, acquired	digestive	11801	54	11747	0.911915	0.357423	0.926114
	495.2	Asthma with exacerbation	respiratory	15776	1081	14695	0.979288	0.358723	0.926114
	275.53	Disorders of phosphorus metabolism	endocrine/metabolic	18278	578	17700	0.972484	0.360053	0.926114
	172.3	Carcinoma in situ of skin	neoplasms	15888	866	15022	1.02403	0.360258	0.926114
	571.8	Liver abscess and sequelae of chronic liver disease	digestive	16616	542	16074	0.971698	0.360403	0.926114
	327.4	Insomnia	neurological	17152	4272	12880	0.9883	0.361176	0.926114
	613.8	Other specified disorders of breast	genitourinary	19078	678	18400	1.0263	0.362962	0.926114
	447.7	Aortic ectasia	circulatory system	17026	546	16480	1.02898	0.364253	0.926114
	372	Disorders of conjunctiva	sense organs	16693	698	15995	1.02546	0.364633	0.926114
	695.2	Bullous dermatoses	dermatologic	14131	66	14065	0.920976	0.364865	0.926114
	376	Disorders of the orbit	sense organs	16029	61	15968	1.08431	0.36841	0.926114
	753	Congenital anomalies of the eye	congenital anomalies	19685	88	19597	0.932034	0.369138	0.926114
	772.6	Facial weakness	symptoms	18179	198	17981	1.04685	0.369743	0.926114
	242.3	Exophthalmos	endocrine/metabolic	14147	114	14033	0.940094	0.370027	0.926114
	334	Degenerative disease of the spinal cord	neurological	17154	443	16711	1.03102	0.371858	0.926114
	284.1	Pancytopenia	hematopoietic	14487	818	13669	1.02321	0.372101	0.926114
	735.21	Hammer toe (acquired)	musculoskeletal	17728	464	17264	0.969797	0.372415	0.926114
	578.8	Hemorrhage of rectum and anus	digestive	17775	1431	16344	0.982534	0.373777	0.926114
	264.9	Lack of normal physiological development, unspecified	endocrine/metabolic	14322	61	14261	0.922128	0.373984	0.926114
	303	Psychogenic and somatoform disorders	mental disorders	10846	472	10374	1.03036	0.375656	0.926114
	350.3	Lack of coordination	neurological	17294	300	16994	0.963601	0.377539	0.926114
	798	Malaise and fatigue	symptoms	19935	6796	13139	0.990465	0.377708	0.926114
	374.1	Ectropion or entropion	sense organs	16205	190	16015	0.954292	0.379338	0.926114
	557.1	Celiac disease	digestive	14398	271	14127	0.961982	0.379747	0.926114
	795.8	Abnormal tumor markers	symptoms	19918	249	19669	0.959873	0.380162	0.926114
	346	Abnormal findings on study of brain and/or nervous system	neurological	16895	96	16799	1.06535	0.380181	0.926114
	626.8	Infertility, female	genitourinary	6326	292	6034	1.04022	0.38095	0.926114
	340	Migraine	neurological	19483	2727	16756	0.986927	0.381906	0.926114
	536.7	Complications of gastrostomy, colostomy and enterostomy	digestive	17918	185	17733	0.954474	0.382293	0.926114
	535.2	Atrophic gastritis	digestive	18425	1130	17295	0.98089	0.383457	0.926114
	715.1	Sacroiliitis NEC	musculoskeletal	17631	740	16891	1.02381	0.385352	0.926114
	368.1	Amblyopia	sense organs	17575	124	17451	0.944843	0.38577	0.926114
	253.4	Anterior pituitary disorders	endocrine/metabolic	16691	83	16608	0.933899	0.386514	0.926114
	574.3	Cholecystitis without cholelithiasis	digestive	18758	280	18478	1.03784	0.388118	0.926114
	994.1	Systemic inflammatory response syndrome (SIRS)	injuries & poisonings	18864	230	18634	0.95959	0.389453	0.926114
	795.82	Elevated cancer antigen 125 [CA 125]	symptoms	19777	74	19703	0.92856	0.389496	0.926114
	175	Acquired absence of breast	neoplasms	7638	718	6920	1.02473	0.389568	0.926114
	835	Internal derangement of knee	injuries & poisonings	19389	921	18468	0.97931	0.389777	0.926114
	704.11	Alopecia Areata	dermatologic	16718	75	16643	0.929179	0.389867	0.926114
	440.21	Atherosclerosis of native arteries of the extremities with ulceration or gangrene	circulatory system	16650	74	16576	1.07451	0.390026	0.926114
	573.1	Chronic passive congestion of liver	digestive	16169	104	16065	0.940852	0.390035	0.926114
	790	Nonspecific findings on examination of blood	symptoms	17606	1878	15728	1.01523	0.39004	0.926114
	473.4	Voice disturbance	respiratory	13198	1449	11749	0.982807	0.391207	0.926114
	401.21	Hypertensive heart disease	circulatory system	11728	1134	10594	0.978426	0.391419	0.926114
	360	Disorders of the globe	sense organs	17086	140	16946	0.948653	0.392465	0.926114
	623	Hypertrophy of female genital organs	genitourinary	9833	371	9462	0.967684	0.392836	0.926114
	528.12	Oral aphthae	digestive	18022	189	17833	0.956014	0.393168	0.926114
	361	Retinal detachments and defects	sense organs	17377	427	16950	0.970058	0.393211	0.926114
	353	Nerve root and plexus disorders	neurological	17065	399	16666	1.03102	0.393551	0.926114
	649.1	Diabetes or abnormal glucose tolerance complicating pregnancy	pregnancy complications	9918	159	9759	0.950846	0.393816	0.926114
	681.3	Cellulitis and abscess of arm/hand	dermatologic	17145	416	16729	0.969887	0.394062	0.926114
	300.11	Generalized anxiety disorder	mental disorders	12465	2081	10384	1.01495	0.394597	0.926114
	360.2	Progressive myopia	sense organs	17025	76	16949	0.931662	0.396373	0.926114
	598	Abnormal findings on examination of urine	genitourinary	19935	1173	18762	0.981679	0.397055	0.926114
	800.1	Fracture of neck of femur	injuries & poisonings	17600	348	17252	0.966794	0.397417	0.926114
	573.3	Hepatomegaly	digestive	16940	1078	15862	1.01917	0.397466	0.926114
	442.3	Aneurysm of artery of lower extremity	circulatory system	16631	60	16571	0.923158	0.397864	0.926114
	593.1	Gross hematuria	genitourinary	15355	698	14657	1.02407	0.398306	0.926114
	327.1	Hypersomnia	neurological	14270	1112	13158	0.981187	0.398403	0.926114
	580.3	Nephritis and nephropathy without mention of glomerulonephritis	genitourinary	16167	737	15430	1.02323	0.399557	0.926114
	721.2	Spondylosis with myelopathy	musculoskeletal	14988	363	14625	1.03249	0.399749	0.926114
	710.12	Chronic osteomyelitis	musculoskeletal	17431	116	17315	0.944652	0.399861	0.926114
	41.12	Methicillin resistant Staphylococcus aureus	infectious diseases	17378	221	17157	0.959966	0.400178	0.926114
	246	Other disorders of thyroid	endocrine/metabolic	15764	1734	14030	0.984252	0.400352	0.926114
	736.2	Acquired deformities of finger	musculoskeletal	17370	106	17264	0.942381	0.400373	0.926114
	459.1	Hemorrhage NOS	circulatory system	17723	467	17256	1.02862	0.400447	0.926114
	809	Fracture of unspecified bones	injuries & poisonings	18904	5422	13482	0.99018	0.401036	0.926114
	155.1	Malignant neoplasm of liver, primary	neoplasms	17916	321	17595	1.03423	0.401638	0.926114
	443.8	Other specified peripheral vascular diseases	circulatory system	16807	245	16562	1.04001	0.402508	0.926114
	626.15	Infertility, female, associated with anovulation	genitourinary	6124	88	6036	1.06791	0.402892	0.926114
	594.2	Calculus of lower urinary tract	genitourinary	18141	176	17965	0.954885	0.403349	0.926114
	255	Disorders of adrenal glands	endocrine/metabolic	17355	867	16488	1.02097	0.403544	0.926114
	564.9	Personal history of diseases of digestive system	digestive	15450	2197	13253	0.986231	0.405168	0.926114
	401.2	Hypertensive heart and/or renal disease	circulatory system	13198	2686	10512	0.985015	0.405341	0.926114
	770	Myalgia and myositis unspecified	symptoms	19935	3689	16246	1.01104	0.406673	0.926114
	560	Intestinal obstruction without mention of hernia	digestive	15172	1327	13845	0.982935	0.40677	0.926114
	246.7	Abnormal results of function study of thyroid	endocrine/metabolic	14736	794	13942	1.02206	0.406796	0.926114
	352.2	Facial nerve disorders [CN7]	neurological	16909	239	16670	1.03905	0.407028	0.926114
	333	Extrapyramidal disease and abnormal movement disorders	neurological	17609	905	16704	1.02054	0.407662	0.926114
	614.3	Pelvic inflammatory disease (PID)	genitourinary	8940	88	8852	0.937559	0.408389	0.926114
	348.2	Cerebral edema and compression of brain	neurological	17151	421	16730	1.02919	0.409319	0.926114
	184	Cancer of other female genital organs	neoplasms	8806	343	8463	0.967669	0.40951	0.926114
	619	Noninflammatory female genital disorders	genitourinary	10289	3286	7003	0.987432	0.409829	0.926114
	707.2	Chronic ulcer of leg or foot	dermatologic	19623	509	19114	0.973313	0.410524	0.926114
	502	Postinflammatory pulmonary fibrosis	respiratory	17787	890	16897	1.02066	0.412219	0.926114
	345.1	Epilepsy	neurological	17224	424	16800	1.0288	0.412758	0.926114
	702.2	Seborrheic keratosis	dermatologic	19335	4738	14597	0.989854	0.413129	0.926114
	214.1	Lipoma of skin and subcutaneous tissue	neoplasms	19179	596	18583	0.97585	0.413501	0.926114
	795.81	Elevated carcinoembryonic antigen [CEA]	symptoms	19795	96	19699	0.940404	0.413988	0.926114
	681.1	Cellulitis and abscess of fingers/toes	dermatologic	17391	670	16721	1.02322	0.414604	0.926114
	414.2	ASCVD	circulatory system	15905	133	15772	1.05238	0.415142	0.926114
	603	Other disorders of testis	genitourinary	5797	346	5451	0.96806	0.41576	0.926114
	635	Hemorrhage during pregnancy; childbirth and postpartum	pregnancy complications	9988	289	9699	1.03652	0.417202	0.926114
	529.6	Glossodynia	digestive	17965	131	17834	1.05216	0.417385	0.926114
	430.2	Intracerebral hemorrhage	circulatory system	17803	163	17640	1.04643	0.419919	0.926114
	270.32	Paraproteinemia	endocrine/metabolic	18656	343	18313	0.968361	0.421113	0.926114
	599.9	Other abnormality of urination	genitourinary	14824	1319	13505	0.98321	0.421872	0.926114
	714.1	Rheumatoid arthritis	musculoskeletal	17620	710	16910	0.977965	0.423157	0.926114
	418	Nonspecific chest pain	circulatory system	19891	5720	14171	1.00912	0.423413	0.926114
	420	Carditis	circulatory system	19282	1032	18250	0.98173	0.424012	0.926114
	394.1	Mitral valve stenosis and aortic valve stenosis	circulatory system	17094	195	16899	1.04259	0.424257	0.926114
	110.12	Althete's foot	infectious diseases	16735	674	16061	0.977484	0.424478	0.926114
	797	Shock	symptoms	19935	705	19230	1.02222	0.425323	0.926114
	573.9	Abnormal serum enzyme levels	digestive	17581	1688	15893	0.985447	0.4255	0.926114
	599.8	Other symptoms involving urinary system	genitourinary	14639	1137	13502	0.982339	0.425743	0.926114
	260	Protein-calorie malnutrition	endocrine/metabolic	15221	1354	13867	1.01658	0.426001	0.926114
	155	Cancer of liver and intrahepatic bile duct	neoplasms	17975	392	17583	1.02934	0.427231	0.926114
	751	Genitourinary congenital anomalies	congenital anomalies	19546	806	18740	0.979623	0.42724	0.926114
	284	Aplastic anemia	hematopoietic	14536	869	13667	1.02004	0.427667	0.926114
	385	Other disorders of middle ear and mastoid	sense organs	17525	105	17420	0.945507	0.428138	0.926114
	555.2	Ulcerative colitis	digestive	14738	644	14094	1.02301	0.428192	0.926114
	217.1	Nevus, non-neoplastic	neoplasms	15443	2115	13328	0.986707	0.429275	0.926114
	575.8	Other disorders of biliary tract	digestive	18901	515	18386	0.974776	0.430538	0.926114
	575.2	Obstruction of bile duct	digestive	18770	306	18464	0.967647	0.431038	0.926114
	840	Sprains and strains	injuries & poisonings	19316	3319	15997	0.989251	0.431239	0.926114
	211	Benign neoplasm of other parts of digestive system	neoplasms	18564	989	17575	0.98163	0.431385	0.926114
	695	Erythematous conditions	dermatologic	16234	2289	13945	0.98726	0.432708	0.926114
	54	Herpes simplex	infectious diseases	15360	1592	13768	0.985164	0.433315	0.926114
	781	Symptoms involving nervous and musculoskeletal systems	symptoms	19742	2269	17473	0.987348	0.433611	0.926114
	366.2	Senile cataract	sense organs	18728	2841	15887	0.987608	0.433807	0.926114
	287.31	Primary thrombocytopenia	hematopoietic	16947	152	16795	1.0461	0.434259	0.926114
	610	Benign mammary dysplasias	genitourinary	8365	961	7404	0.980753	0.435031	0.926114
	215	Other benign neoplasm of connective and other soft tissue	neoplasms	19297	733	18564	1.02126	0.435593	0.926114
	751.2	Congenital anomalies of urinary system	congenital anomalies	19462	680	18782	0.978274	0.436279	0.926114
	531.3	Duodenal ulcer	digestive	19393	195	19198	1.04057	0.43659	0.926114
	850	Hemorrhage or hematoma complicating a procedure	injuries & poisonings	19102	498	18604	0.974939	0.43722	0.926114
	671	Venous/cerebrovascular complications embolism in pregnancy and the puerperium	pregnancy complications	10206	156	10050	1.04624	0.438473	0.926114
	535	Gastritis and duodenitis	digestive	19132	2036	17096	0.987025	0.438664	0.926114
	706.8	Other specified diseases of sebaceous glands	dermatologic	17041	1278	15763	1.01635	0.438767	0.926114
	626.4	Premenstrual tension syndromes	genitourinary	6147	120	6027	0.948867	0.439275	0.926114
	836	Traumatic arthropathy	injuries & poisonings	18692	80	18612	0.939059	0.441056	0.926114
	374.6	Dermatochalasis	sense organs	16311	294	16017	0.967404	0.441778	0.926114
	681	Superficial cellulitis and abscess	dermatologic	19265	2701	16564	0.988526	0.442252	0.926114
	530.11	GERD	digestive	19023	8158	10865	0.991819	0.44252	0.926114
	473.1	Chronic laryngitis	respiratory	11898	140	11758	1.048	0.444236	0.926114
	771.2	Cramp of limb	symptoms	17476	778	16698	1.02048	0.444399	0.926114
	612.2	Hypertrophy of breast (Gynecomastia)	genitourinary	17167	317	16850	1.03136	0.444536	0.926114
	859	Complication due to other implant and internal device	injuries & poisonings	19225	566	18659	0.976828	0.444655	0.926114
	198.4	Secondary malignant neoplasm of liver	neoplasms	14486	489	13997	1.02557	0.444807	0.926114
	429.3	Symptoms involving cardiovascular system	circulatory system	18560	2733	15827	1.01164	0.445514	0.926114
	781.1	Loss of height	symptoms	18824	87	18737	1.05989	0.445675	0.926114
	523.31	Acute periodontitis	digestive	18970	149	18821	0.955788	0.446651	0.926114
	760	Back pain	symptoms	19935	6992	12943	0.991847	0.446857	0.926114
	723.1	Torticollis	musculoskeletal	14822	200	14622	0.961667	0.447331	0.926114
	698	Pruritus and related conditions	dermatologic	19935	1884	18051	0.98677	0.448984	0.926114
	401	Hypertension	circulatory system	19935	10025	9910	0.991259	0.449278	0.926114
	441	Vascular insufficiency of intestine	circulatory system	16729	204	16525	0.961991	0.44935	0.926114
	527	Diseases of the salivary glands	digestive	18623	833	17790	0.980847	0.449776	0.926114
	401.1	Essential hypertension	circulatory system	19876	9852	10024	0.991279	0.450288	0.926114
	359	Muscular dystrophies and other myopathies	neurological	18449	401	18048	0.972796	0.450652	0.926114
	723	Other disorders of cervical region	musculoskeletal	15244	660	14584	1.02162	0.450869	0.926114
	609.2	Abnormal spermatozoa	genitourinary	5550	83	5467	0.941374	0.451896	0.926114
	455	Hemorrhoids	circulatory system	17787	4400	13387	0.990559	0.451932	0.926114
	585.34	Chronic Kidney Disease, Stage IV	genitourinary	15981	511	15470	1.02501	0.451943	0.926114
	380.1	Otitis externa	sense organs	17840	791	17049	0.980588	0.452747	0.926114
	270	Disorders of protein plasma/amino-acid transport and metabolism	endocrine/metabolic	19021	804	18217	1.01959	0.452824	0.926114
	379.4	Anomalies of pupillary function	sense organs	16088	129	15959	0.953372	0.455734	0.926114
	529	Diseases and other conditions of the tongue	digestive	18230	422	17808	1.02651	0.456853	0.926114
	480.13	MRSA pneumonia	respiratory	16468	59	16409	0.931722	0.457866	0.926114
	801	Fracture of ankle and foot	injuries & poisonings	18072	859	17213	1.01879	0.458457	0.926114
	452.2	Deep vein thrombosis [DVT]	circulatory system	15961	1200	14761	0.984052	0.459031	0.926114
	508	Pulmonary collapse; interstitial and compensatory emphysema	respiratory	19143	4250	14893	0.990449	0.459519	0.926114
	537.1	Lesions of stomach and duodenum	digestive	17843	82	17761	0.942386	0.459925	0.926114
	381.11	Suppurative and unspecified otitis media	sense organs	18037	616	17421	1.02171	0.46058	0.926114
	302.1	Decreased libido	mental disorders	10817	424	10393	0.974204	0.46099	0.926114
	597.2	Urinary complications NEC	genitourinary	18280	263	18017	1.03304	0.461413	0.926114
	361.1	Retinal detachment with retinal defect	sense organs	17144	194	16950	0.962397	0.461566	0.926114
	942	Infusion and transfusion reaction	injuries & poisonings	14371	185	14186	0.961611	0.462203	0.926114
	477	Epistaxis or throat hemorrhage	respiratory	12411	705	11706	1.02069	0.464461	0.926114
	378.5	Paralytic strabismus	sense organs	16055	79	15976	1.05946	0.46513	0.926114
	338.2	Chronic pain	neurological	19160	7681	11479	0.992205	0.466209	0.926114
	220	Benign neoplasm of ovary	neoplasms	7864	143	7721	1.04484	0.466616	0.926114
	297.1	Suicidal ideation	mental disorders	10591	199	10392	0.963412	0.467657	0.926114
	743.22	Pathologic fracture of femur	musculoskeletal	16746	207	16539	0.963195	0.467767	0.926114
	528	Diseases of the oral soft tissues, excluding lesions specific for gingiva and tongue	digestive	19170	1447	17723	1.01426	0.467904	0.926114
	726.1	Enthesopathy	musculoskeletal	16556	3123	13433	0.989505	0.468437	0.926114
	709.5	Dermatomyositis	dermatologic	13820	67	13753	0.937421	0.468779	0.926114
	737.1	Kyphosis (acquired)	musculoskeletal	17430	200	17230	0.963401	0.468828	0.926114
	287	Purpura and other hemorrhagic conditions	hematopoietic	18593	2198	16395	1.01198	0.469138	0.926114
	737.3	Kyphoscoliosis and scoliosis	musculoskeletal	18049	1027	17022	0.983239	0.469241	0.926114
	575.9	Nonspecific abnormal findings on radiological and other examination of biliary tract	digestive	18704	249	18455	1.03347	0.469921	0.926114
	979	Adverse drug events and drug allergies	injuries & poisonings	18558	1787	16771	0.987131	0.469993	0.926114
	333.4	Torsion dystonia	neurological	16978	189	16789	0.962558	0.470054	0.926114
	782.3	Edema	symptoms	19484	3300	16184	0.989849	0.470492	0.926114
	717	Polymyalgia Rheumatica	musculoskeletal	19935	133	19802	0.955339	0.472778	0.926114
	180.3	Cervical intraepithelial neoplasia [CIN] [Cervical dysplasia]	neoplasms	7993	281	7712	0.968568	0.473382	0.926114
	695.4	Lupus (localized and systemic)	dermatologic	14288	351	13937	0.972275	0.473395	0.926114
	442.8	Aneurysm of other specified artery	circulatory system	16716	168	16548	1.04021	0.473906	0.926114
	962	Poisoning by hormones and synthetic substitutes	injuries & poisonings	17587	536	17051	0.977685	0.474694	0.926114
	740.12	Osteoarthrosis, localized, secondary	musculoskeletal	15936	537	15399	0.977209	0.474705	0.926114
	145.2	Cancer of tongue	neoplasms	19619	207	19412	1.03635	0.474713	0.926114
	348.7	Coma	neurological	16985	264	16721	0.968407	0.474766	0.926114
	253.2	Pituitary hypofunction	endocrine/metabolic	16753	147	16606	0.958595	0.475588	0.926114
	803.3	Fracture of clavicle or scapula	injuries & poisonings	17459	200	17259	0.964104	0.47568	0.926114
	572	Ascites (non malignant)	digestive	16874	1053	15821	0.983866	0.477323	0.926114
	271	Disorders of carbohydrate transport and metabolism	endocrine/metabolic	19935	4146	15789	0.991004	0.477824	0.926114
	212	Benign neoplasm of respiratory and intrathoracic organs	neoplasms	19935	113	19822	0.952735	0.477921	0.926114
	170.2	Cancer of connective tissue	neoplasms	19825	406	19419	1.02553	0.47909	0.926114
	756.3	Congenital anomalies of muscle, tendon, fascia, and connective tissue	congenital anomalies	19558	91	19467	1.05433	0.479378	0.926114
	41.9	Infection with drug-resistant microorganisms	infectious diseases	17449	295	17154	1.03013	0.47938	0.926114
	333.8	Other degenerative diseases of the basal ganglia	neurological	16869	60	16809	0.935649	0.480238	0.926114
	599.6	Oliguria and anuria	genitourinary	13685	174	13511	1.03911	0.480402	0.926114
	562.2	Diverticulitis	digestive	14793	668	14125	1.02046	0.480781	0.926114
	709.7	Unspecified diffuse connective tissue disease	dermatologic	14119	385	13734	0.974122	0.481724	0.926114
	180	Cervical cancer and dysplasia	neoplasms	8097	395	7702	1.02637	0.482608	0.926114
	459.9	Circulatory disease NEC	circulatory system	18740	2170	16570	1.01169	0.482616	0.926114
	279.2	Autoimmune disease NEC	endocrine/metabolic	17266	100	17166	0.950552	0.483968	0.926114
	8.6	Viral Enteritis	infectious diseases	19364	215	19149	0.965854	0.484422	0.926114
	255.2	Adrenal hypofunction	endocrine/metabolic	17001	436	16565	1.02445	0.484446	0.926114
	255.21	Glucocorticoid deficiency	endocrine/metabolic	17001	436	16565	1.02445	0.484446	0.926114
	599.1	Urinary obstruction	genitourinary	14308	876	13432	1.01887	0.484612	0.926114
	386.9	Dizziness and giddiness (Light-headedness and vertigo)	sense organs	19615	3704	15911	0.990782	0.485078	0.926114
	596.1	Bladder neck obstruction	genitourinary	18316	228	18088	1.03419	0.486217	0.926114
	750.13	Congenital anomalies of mouth/tongue	congenital anomalies	19275	174	19101	0.962208	0.486535	0.926114
	528.11	Stomatitis and mucositis (ulcerative)	digestive	18031	208	17823	1.03494	0.487095	0.926114
	530.1	Esophagitis, GERD and related diseases	digestive	19189	8411	10778	0.992667	0.488044	0.926114
	519.8	Other diseases of respiratory system, NEC	respiratory	19628	1082	18546	0.984575	0.489262	0.926114
	204.11	Lymphoid leukemia, acute	neoplasms	18795	69	18726	1.06062	0.489793	0.926114
	465.4	Acute laryngitis and tracheitis	respiratory	13927	315	13612	0.971885	0.490118	0.926114
	279.11	Deficiency of humoral immunity	endocrine/metabolic	17617	445	17172	0.976516	0.490152	0.926114
	764	Sciatica	symptoms	17776	2339	15437	0.988966	0.491849	0.926114
	286	Coagulation defects	hematopoietic	18135	1760	16375	1.01245	0.492502	0.926114
	526.42	Arthralgia/ankylosis of temporomandibular joint	digestive	18938	197	18741	0.965189	0.492617	0.926114
	200	Myeloproliferative disease	neoplasms	19280	749	18531	0.981781	0.492975	0.926114
	509.1	Respiratory failure	respiratory	18379	1541	16838	0.986754	0.493609	0.926114
	327.32	Obstructive sleep apnea	neurological	16157	3058	13099	0.990002	0.494002	0.926114
	713	Arthropathy associated with other disorders classified elsewhere	musculoskeletal	17402	89	17313	1.05253	0.494313	0.926114
	585.1	Acute renal failure	genitourinary	17683	2489	15194	1.01105	0.494866	0.926114
	578.9	Hemorrhage of gastrointestinal tract	digestive	17020	694	16326	1.01924	0.494938	0.926114
	370	Keratitis	sense organs	16327	314	16013	1.02811	0.495731	0.926417
	625	Pain and other symptoms associated with female genital organs	genitourinary	9980	1614	8366	0.986731	0.497519	0.926929
	601.11	Acute prostatitis	genitourinary	6107	197	5910	0.964714	0.497868	0.926929
	750.11	Esophageal atresia/tracheoesophageal fistula	congenital anomalies	19152	106	19046	1.04795	0.497901	0.926929
	532	Dysphagia	digestive	14324	2690	11634	1.01059	0.499113	0.927655
	198.3	Secondary malignant neoplasm of digestive systems	neoplasms	14399	409	13990	0.975788	0.500098	0.927655
	686.3	Pilonidal cyst	dermatologic	16798	56	16742	1.06554	0.502157	0.927655
	173	Neoplasm of uncertain behavior of skin	neoplasms	18171	3169	15002	0.990432	0.502324	0.927655
	528.1	Stomatitis and mucositis	digestive	18321	548	17773	1.02088	0.50238	0.927655
	312	Conduct disorders	mental disorders	19087	138	18949	1.0415	0.503391	0.927655
	250.23	Type 2 diabetes with ophthalmic manifestations	endocrine/metabolic	14389	451	13938	0.976361	0.503526	0.927655
	458.9	Hypotension NOS	circulatory system	18464	1574	16890	0.987194	0.503568	0.927655
	707.1	Decubitus ulcer	dermatologic	19455	312	19143	1.02787	0.504759	0.927655
	454.1	Varicose veins of lower extremity	circulatory system	15964	1132	14832	0.985068	0.505982	0.927655
	741	Symptoms and disorders of the joints	musculoskeletal	19722	3751	15971	0.991316	0.507448	0.927655
	38.3	Bacteremia	infectious diseases	17685	520	17165	1.02132	0.507508	0.927655
	272.9	Unspecified disorder of lipoid metabolism	endocrine/metabolic	9736	144	9592	0.960045	0.508251	0.927655
	426.8	Other cardiac conduction disorders	circulatory system	12654	171	12483	1.03715	0.508489	0.927655
	961.1	Poisoning/allergy of sulfonamides	injuries & poisonings	17765	1385	16380	0.986688	0.508687	0.927655
	636.3	Hemorrhage in early pregnancy	pregnancy complications	9946	195	9751	0.965073	0.509104	0.927655
	733	Other disorders of bone and cartilage	musculoskeletal	17952	3938	14014	0.990707	0.510732	0.927655
	350.2	Abnormality of gait	neurological	18723	2011	16712	1.01174	0.511011	0.927655
	369.2	Eye infection, viral	sense organs	16241	229	16012	0.969097	0.511285	0.927655
	530	Diseases of esophagus	digestive	19345	8679	10666	0.99314	0.514038	0.927655
	281	Other deficiency anemia	hematopoietic	14484	785	13699	0.982773	0.514241	0.927655
	613.5	Mastodynia	genitourinary	19513	888	18625	0.983813	0.517184	0.927655
	357	Inflammatory and toxic neuropathy	neurological	19611	3060	16551	0.990769	0.517875	0.927655
	271.3	Intestinal disaccharidase deficiencies and disaccharide malabsorption	endocrine/metabolic	19910	4106	15804	0.991774	0.518102	0.927655
	389	Hearing loss	sense organs	19839	4309	15530	0.991798	0.519561	0.927655
	803.2	Fracture of radius and ulna	injuries & poisonings	17655	399	17256	1.02385	0.520668	0.927655
	530.2	Esophageal bleeding (varices/hemorrhage)	digestive	12592	942	11650	0.98447	0.522496	0.927655
	739	Contracture of joint	musculoskeletal	17433	190	17243	1.03364	0.522542	0.927655
	728.2	Laxity of ligament or hypermobility syndrome	musculoskeletal	13737	135	13602	1.03991	0.524558	0.927655
	334.1	Spinocerebellar disease	neurological	16865	57	16808	1.06116	0.524664	0.927655
	327.7	Sleep related movement disorders	neurological	14101	913	13188	0.984393	0.525626	0.927655
	426.3	Bundle branch block	circulatory system	13340	951	12389	1.01614	0.52641	0.927655
	965.1	Opiates and related narcotics causing adverse effects in therapeutic use	injuries & poisonings	17927	1731	16196	1.01163	0.526452	0.927655
	994.21	Septic shock	injuries & poisonings	19050	397	18653	1.02321	0.528578	0.927655
	276.14	Hypopotassemia	endocrine/metabolic	16961	1293	15668	0.986908	0.528725	0.927655
	530.14	Reflux esophagitis	digestive	12923	1203	11720	0.986288	0.529265	0.927655
	198.6	Secondary malignancy of bone	neoplasms	14565	583	13982	1.01932	0.529445	0.927655
	704.8	Other specified diseases of hair and hair follicles	dermatologic	17749	1472	16277	1.01226	0.529808	0.927655
	258.1	Postablative ovarian failure	endocrine/metabolic	8625	60	8565	0.942414	0.530598	0.927655
	591	Urinary tract infection	genitourinary	18304	3944	14360	0.991594	0.530973	0.927655
	368.91	Psychophysical visual disturbances	sense organs	17510	76	17434	0.949296	0.531176	0.927655
	459	Other disorders of circulatory system	circulatory system	19048	2953	16095	1.00912	0.531362	0.927655
	703	Diseases of nail, NOS	dermatologic	17821	1201	16620	0.986415	0.532151	0.927655
	710	Osteomyelitis, periostitis, and other infections involving bone	musculoskeletal	17599	302	17297	0.974097	0.532372	0.927655
	306.9	Tension headache	mental disorders	10756	403	10353	0.977261	0.53238	0.927655
	384	Other disorders of tympanic membrane	sense organs	17590	169	17421	0.965939	0.532944	0.927655
	362.9	Retinal edema	sense organs	17086	214	16872	0.969517	0.533673	0.927655
	585	Renal failure	genitourinary	18991	4092	14899	1.00833	0.533818	0.927655
	714	Rheumatoid arthritis and other inflammatory polyarthropathies	musculoskeletal	17862	1045	16817	0.985744	0.534022	0.927655
	707.3	Chronic ulcer of unspecified site	dermatologic	19544	565	18979	1.01925	0.534487	0.927655
	150	Cancer of esophagus	neoplasms	17739	131	17608	0.961175	0.534596	0.927655
	362.8	Retinal hemorrhage/ischemia	sense organs	16973	100	16873	1.04545	0.53462	0.927655
	433.5	Cerebral aneurysm	circulatory system	17860	216	17644	1.03092	0.534954	0.927655
	735.1	Flat foot	musculoskeletal	17575	360	17215	1.02376	0.536297	0.927655
	977	Personal history of allergy to medicinal agents	injuries & poisonings	18611	3006	15605	0.991119	0.536299	0.927655
	550.6	Incisional hernia	digestive	17547	315	17232	1.02523	0.537512	0.927655
	703.1	Ingrowing nail	dermatologic	17330	694	16636	0.982833	0.537598	0.927655
	514	Abnormal findings examination of lungs	respiratory	19651	6304	13347	1.00708	0.53787	0.927655
	396	Abnormal heart sounds	circulatory system	18431	1664	16767	1.01156	0.538134	0.927655
	913	Toxic effect of venom	injuries & poisonings	19819	133	19686	0.962155	0.538186	0.927655
	577.3	Cyst and pseudocyst of pancreas	digestive	19499	450	19049	1.02144	0.53871	0.927655
	165.1	Cancer of bronchus; lung	neoplasms	19894	638	19256	1.01801	0.539187	0.927655
	250.1	Type 1 diabetes	endocrine/metabolic	14345	404	13941	0.978001	0.539235	0.927655
	952	Spinal cord injury without evidence of spinal bone injury	injuries & poisonings	19935	58	19877	0.943433	0.540363	0.927655
	426.2	Atrioventricular [AV] block	circulatory system	13206	744	12462	0.982785	0.541049	0.927655
	41.4	E. coli	infectious diseases	17565	458	17107	0.979262	0.541803	0.927655
	586.2	Cyst of kidney, acquired	genitourinary	16436	1381	15055	0.987238	0.54302	0.927655
	255.1	Adrenal hyperfunction	endocrine/metabolic	16746	148	16598	1.03642	0.543342	0.927655
	611.3	Lump or mass in breast	genitourinary	18139	1496	16643	0.987667	0.543884	0.927655
	870.5	Open wound of lip and mouth	injuries & poisonings	18455	149	18306	1.03613	0.544198	0.927655
	303.4	Somatoform disorder	mental disorders	10503	110	10393	0.958948	0.545587	0.927655
	720	Spinal stenosis	musculoskeletal	16922	2539	14383	0.990284	0.545796	0.927655
	379.9	Pain, swelling or discharge of eye	sense organs	16807	922	15885	0.985399	0.547246	0.927655
	704	Diseases of hair and hair follicles	dermatologic	18694	2482	16212	0.990734	0.547481	0.927655
	395.4	Nonrheumatic pulmonary valve disorders	circulatory system	17083	177	16906	1.03281	0.547618	0.927655
	619.4	Noninflammatory disorders of vagina	genitourinary	9338	1455	7883	0.987601	0.547689	0.927655
	687.4	Disturbance of skin sensation	dermatologic	17201	3126	14075	1.00853	0.547885	0.927655
	342	Hemiplegia	neurological	16952	172	16780	1.03331	0.548493	0.927655
	379.2	Disorders of vitreous body	sense organs	17633	1667	15966	0.988677	0.549209	0.927655
	747	Cardiac and circulatory congenital anomalies	congenital anomalies	19935	1275	18660	1.0124	0.549808	0.927655
	300.13	Phobia	mental disorders	10718	344	10374	0.976658	0.54992	0.927655
	790.9	Abnormal arterial blood gases	symptoms	15868	71	15797	1.05124	0.550614	0.927655
	377.3	Optic neuritis/neuropathy	sense organs	16152	182	15970	0.968469	0.551004	0.927655
	277.51	Lipoprotein disorders	endocrine/metabolic	19124	228	18896	0.971869	0.55162	0.927655
	252.1	Hyperparathyroidism	endocrine/metabolic	17556	972	16584	0.985809	0.552643	0.927655
	687.1	Rash and other nonspecific skin eruption	dermatologic	17840	3650	14190	0.99207	0.552673	0.927655
	225.1	Benign neoplasm of brain, cranial nerves, meninges	neoplasms	19399	450	18949	1.02037	0.553948	0.928022
	277	Other disorders of metabolism	endocrine/metabolic	19304	1623	17681	0.988982	0.554156	0.928022
	700	Corns and callosities	dermatologic	17254	450	16804	1.02043	0.555307	0.928888
	341	Other demyelinating diseases of central nervous system	neurological	16865	59	16806	0.945998	0.556846	0.929109
	694	Dyschromia and Vitiligo	dermatologic	17628	3711	13917	0.992171	0.557025	0.929109
	257	Testicular dysfunction	endocrine/metabolic	8906	926	7980	0.985564	0.557989	0.929109
	480.2	Viral pneumonia	respiratory	16658	286	16372	0.974502	0.558103	0.929109
	428.4	Heart failure with preserved EF [Diastolic heart failure]	circulatory system	18250	936	17314	0.985288	0.559432	0.929109
	159	Malignant neoplasm of other and ill-defined sites within the digestive organs and peritoneum	neoplasms	18004	455	17549	1.02007	0.559645	0.929109
	293	Symptoms involving head and neck	mental disorders	18792	715	18077	0.984118	0.559979	0.929109
	227	Benign neoplasm of other endocrine glands and related structures	neoplasms	19514	611	18903	1.01728	0.561034	0.929109
	81	Infection/inflammation of internal prosthetic device; implant; and graft	infectious diseases	19909	480	19429	0.980984	0.562556	0.929109
	285.22	Anemia in neoplastic disease	hematopoietic	14228	529	13699	1.01857	0.56299	0.929109
	628	Ovarian cyst	genitourinary	6787	805	5982	1.01597	0.563579	0.929109
	579	Other symptoms involving abdomen and pelvis	digestive	17554	1811	15743	1.01028	0.56419	0.929109
	710.1	Osteomyelitis	musculoskeletal	17596	297	17299	0.975857	0.564212	0.929109
	382	Otalgia	sense organs	18740	1344	17396	0.988362	0.564402	0.929109
	427.42	Cardiac arrest	circulatory system	12690	208	12482	0.971243	0.564939	0.929109
	197	Chemotherapy	neoplasms	17264	6368	10896	0.993393	0.567823	0.929692
	70.4	Chronic hepatitis	infectious diseases	13948	144	13804	0.966163	0.568011	0.929692
	610.3	Fibrosclerosis of breast	genitourinary	7587	155	7432	1.03374	0.568143	0.929692
	454.11	Varicose veins of lower extremity, symptomtic	circulatory system	15642	793	14849	0.984895	0.568314	0.929692
	741.3	Difficulty in walking	musculoskeletal	17477	295	17182	0.975989	0.569059	0.929692
	184.1	Malignant neoplasm of ovary and other uterine adnexa	neoplasms	8758	284	8474	0.975508	0.569096	0.929692
	350.5	Abnormal reflex	neurological	17116	84	17032	1.04433	0.571562	0.930531
	172	Skin cancer	neoplasms	18652	3898	14754	1.00774	0.572817	0.930531
	280	Iron deficiency anemias	hematopoietic	15942	2339	13603	0.990885	0.572884	0.930531
	622.2	Mucous polyp of cervix	genitourinary	9890	174	9716	1.03121	0.574057	0.930531
	498	Acute bronchospasm	respiratory	15007	315	14692	0.977106	0.574801	0.930531
	733.9	Chondromalacia	musculoskeletal	16455	299	16156	0.976739	0.575254	0.930531
	228	Hemangioma and lymphangioma, any site	neoplasms	19935	3024	16911	0.99206	0.575612	0.930531
	451	Phlebitis and thrombophlebitis	circulatory system	15179	362	14817	0.978857	0.576177	0.930531
	289.3	Personal history of diseases of blood and blood-forming organs	hematopoietic	15006	581	14425	0.983082	0.576416	0.930531
	654.2	Rhesus isoimmunization in pregnancy	pregnancy complications	10078	58	10020	1.05388	0.576845	0.930531
	614.5	Inflammatory disease of cervix, vagina, and vulva	genitourinary	9960	1390	8570	0.988357	0.577077	0.930531
	249	Secondary diabetes mellitus	endocrine/metabolic	14653	723	13930	0.984617	0.577221	0.930531
	614	Inflammatory diseases of female pelvic organs	genitourinary	10041	1546	8495	0.988908	0.578553	0.931654
	395.2	Nonrheumatic aortic valve disorders	circulatory system	18117	1320	16797	0.988137	0.579666	0.931768
	512.1	Wheezing	respiratory	12325	930	11395	0.986304	0.579894	0.931768
	735.3	Hallux valgus (Bunion)	musculoskeletal	17851	756	17095	1.01508	0.580788	0.932184
	348.8	Encephalopathy, not elsewhere classified	neurological	17322	594	16728	0.983401	0.581969	0.932804
	381.3	Mastoiditis & related conditions	sense organs	17510	87	17423	0.958175	0.582446	0.932804
	187.2	Malignant neoplasm of testis	neoplasms	8505	90	8415	1.04096	0.585822	0.936865
	366	Cataract	sense organs	19935	4120	15815	0.992337	0.586259	0.936865
	575.6	Cholesterolosis of gallbladder	digestive	18641	201	18440	1.02775	0.587381	0.937636
	509	Respiratory failure, insufficiency, arrest	respiratory	18516	1759	16757	0.99013	0.588878	0.937807
	244.1	Secondary hypothyroidism	endocrine/metabolic	14849	817	14032	1.01416	0.589262	0.937807
	457.2	Encounter for long-term (current) use of antiplatelets/antithrombotics	circulatory system	15132	675	14457	1.01589	0.590658	0.937807
	681.5	Cellulitis and abscess of leg, except foot	dermatologic	17602	888	16714	0.986637	0.591007	0.937807
	573.7	Abnormal results of function study of liver	digestive	16863	956	15907	0.987281	0.591077	0.937807
	728.7	Fasciitis	musculoskeletal	15012	1415	13597	1.01085	0.592166	0.937807
	182	Malignant neoplasm of uterus	neoplasms	8266	241	8025	1.02549	0.593091	0.937807
	300.12	Agorophobia, social phobia, and panic disorder	mental disorders	10954	573	10381	1.01655	0.593743	0.937807
	117.4	Aspergillosis	infectious diseases	16212	148	16064	1.03168	0.593793	0.937807
	750.14	Congenital anomalies of esophagus	congenital anomalies	19175	104	19071	0.962964	0.593881	0.937807
	740.3	Osteoarthrosis involving more than one site, but not specified as generalized	musculoskeletal	15721	322	15399	0.978126	0.594589	0.937916
	599.3	Dysuria	genitourinary	16053	2560	13493	1.00835	0.5976	0.938023
	578	Gastrointestinal hemorrhage	digestive	18593	2345	16248	0.991655	0.597897	0.938023
	613	Other nonmalignant breast conditions	genitourinary	19935	1742	18193	1.00992	0.59792	0.938023
	165	Cancer within the respiratory system	neoplasms	19918	676	19242	1.01501	0.598337	0.938023
	371.1	Uveitis, noninfectious or NOS	sense organs	16170	156	16014	1.03056	0.59834	0.938023
	375.2	Epiphora	sense organs	16279	303	15976	0.978011	0.598527	0.938023
	705.1	Dyshidrosis	dermatologic	16183	106	16077	1.0372	0.599701	0.938023
	443.9	Peripheral vascular disease, unspecified	circulatory system	17539	1055	16484	1.01261	0.600637	0.938023
	496.3	Bronchiectasis	respiratory	15223	711	14512	0.985323	0.601092	0.938023
	286.8	Hypercoagulable state	hematopoietic	17252	498	16754	0.983154	0.601198	0.938023
	578.1	Hematemesis	digestive	16573	198	16375	1.02701	0.603171	0.938023
	569	Other disorders of intestine	digestive	18937	2784	16153	0.992381	0.603751	0.938023
	795	Other and nonspecific abnormal cytological, histological and immunological findings	symptoms	19740	279	19461	0.977528	0.604241	0.938023
	153.2	Colon cancer	neoplasms	15537	575	14962	1.016	0.60529	0.938023
	286.9	Abnormal coagulation profile	hematopoietic	17261	582	16679	1.01572	0.606016	0.938023
	614.54	Abscess or ulceration of vulva	genitourinary	8926	63	8863	0.954033	0.606412	0.938023
	597	Other disorders of urethra and urinary tract	genitourinary	18421	363	18058	0.980557	0.607261	0.938023
	611.11	Mammographic microcalcification	genitourinary	17166	304	16862	1.02182	0.607624	0.938023
	375	Disorders of lacrimal system	sense organs	16315	341	15974	0.979783	0.607667	0.938023
	292.12	Symbolic dysfunction	mental disorders	17196	78	17118	0.958765	0.609401	0.938023
	214	Lipoma	neoplasms	19356	1000	18356	0.988153	0.60951	0.938023
	627.4	Premenopausal menorrhagia	genitourinary	6138	102	6036	0.963494	0.609601	0.938023
	257.1	Testicular hypofunction	endocrine/metabolic	8905	924	7981	0.987404	0.6098	0.938023
	420.21	Acute pericarditis	circulatory system	18711	107	18604	1.03569	0.610816	0.938023
	597.8	Urethral hypermobility/ISD	genitourinary	18192	85	18107	0.960949	0.611472	0.938023
	695.42	Systemic lupus erythematosus	dermatologic	14278	340	13938	0.980085	0.612988	0.938023
	788	Syncope and collapse	symptoms	19935	1749	18186	1.00906	0.615824	0.938023
	579.2	Splenomegaly	digestive	16800	760	16040	1.01341	0.615889	0.938023
	394.7	Disease of tricuspid valve	circulatory system	17224	349	16875	1.0197	0.617038	0.938023
	731	Osteitis deformans and osteopathies associated with other disorders classified elsewhere	musculoskeletal	16612	633	15979	0.985016	0.617173	0.938023
	686	Other local infections of skin and subcutaneous tissue	dermatologic	17809	1694	16115	0.990844	0.617291	0.938023
	706.1	Acne	dermatologic	17480	1416	16064	0.989879	0.61874	0.938023
	443.7	Peripheral angiopathy in diseases classified elsewhere	circulatory system	16806	252	16554	0.976897	0.619091	0.938023
	577.2	Chronic pancreatitis	digestive	19316	197	19119	0.974748	0.619276	0.938023
	907	Injuries to the nervous system	injuries & poisonings	19935	137	19798	0.969895	0.619416	0.938023
	733.4	Aseptic necrosis of bone	musculoskeletal	16489	235	16254	1.02349	0.619651	0.938023
	800.3	Fracture of tibia and fibula	injuries & poisonings	17522	261	17261	0.977981	0.619999	0.938023
	573.6	Nonspecific elevation of levels of transaminase or lactic acid dehydrogenase [LDH]	digestive	17072	1163	15909	0.989339	0.620969	0.938023
	535.6	Duodenitis	digestive	17903	212	17691	0.975959	0.622852	0.938023
	705	Disorders of sweat glands	dermatologic	16315	240	16075	0.977296	0.624366	0.938023
	287.3	Thrombocytopenia	hematopoietic	18217	1802	16415	1.00878	0.625061	0.938023
	110.2	Dermatomycoses	infectious diseases	16369	312	16057	0.980138	0.625391	0.938023
	317.1	Alcoholism	mental disorders	18054	971	17083	0.988566	0.625478	0.938023
	780	Hypothermia/Chills	symptoms	19935	281	19654	0.979113	0.62638	0.938023
	475	Chronic sinusitis	respiratory	15015	3294	11721	0.993081	0.62648	0.938023
	716.9	Arthropathy NOS	musculoskeletal	19069	4598	14471	1.00629	0.62716	0.938023
	579.8	Nonspecific abnormal findings in stool contents	digestive	17427	1114	16313	1.01083	0.627848	0.938023
	371.33	Noninfectious dermatoses of eyelid	sense organs	16094	77	16017	0.960884	0.628145	0.938023
	961	Poisoning by other anti-infectives	injuries & poisonings	17408	315	17093	0.980468	0.628788	0.938023
	282.8	Other hemoglobinopathies	hematopoietic	13949	244	13705	1.02267	0.629279	0.938023
	480.3	Pneumonia due to fungus (mycoses)	respiratory	16566	162	16404	1.02767	0.629305	0.938023
	765	Cervical radiculitis	symptoms	16841	1403	15438	0.99041	0.629394	0.938023
	256.4	Polycystic ovaries	endocrine/metabolic	8858	277	8581	1.02211	0.629912	0.938023
	262	Mineral deficiency NEC	endocrine/metabolic	14678	624	14054	0.985851	0.629986	0.938023
	481	Influenza	respiratory	17138	744	16394	1.01301	0.630404	0.938023
	337.1	Peripheral autonomic neuropathy	neurological	16890	150	16740	0.97181	0.630464	0.938023
	531	Peptic ulcer (excl. esophageal)	digestive	19935	1261	18674	1.01004	0.632453	0.939202
	446	Polyarteritis nodosa and allied conditions	circulatory system	16807	256	16551	1.02176	0.632537	0.939202
	204.2	Myeloid leukemia	neoplasms	18851	139	18712	1.02961	0.633181	0.939208
	530.12	Ulcer of esophagus	digestive	12135	406	11729	1.01729	0.634544	0.940278
	860	Bone marrow or stem cell transplant	neoplasms	19935	197	19738	1.02434	0.635716	0.941065
	594.8	Renal colic	genitourinary	18130	147	17983	0.97229	0.638052	0.94142
	255.12	Hyperaldosteronism	endocrine/metabolic	16658	52	16606	0.953801	0.63817	0.94142
	614.1	Pelvic peritoneal adhesions, female (postoperative) (postinfection)	genitourinary	8915	110	8805	0.968017	0.639347	0.94142
	741.2	Stiffness of joint	musculoskeletal	17995	827	17168	1.01195	0.639998	0.94142
	349	Other and unspecified disorders of the nervous system	neurological	17447	758	16689	0.987554	0.640633	0.94142
	523	Gingival and periodontal diseases	digestive	19083	324	18759	0.981424	0.641531	0.94142
	610.2	Fibroadenosis of breast	genitourinary	7548	112	7436	0.96804	0.641865	0.94142
	621	Endometrial hyperplasia	genitourinary	9832	95	9737	1.0346	0.642703	0.94142
	370.3	Keratoconjunctivitis	sense organs	16131	115	16016	1.03154	0.64285	0.94142
	669	Complications of labor and delivery NEC	pregnancy complications	10289	228	10061	1.02311	0.6435	0.94142
	411.9	Other acute and subacute forms of ischemic heart disease	circulatory system	16017	260	15757	0.978779	0.645456	0.94142
	244	Hypothyroidism	endocrine/metabolic	18335	4432	13903	1.00594	0.645654	0.94142
	783	Fever of unknown origin	symptoms	19935	2733	17202	0.993228	0.645907	0.94142
	752.2	Other specified congenital anomalies of nervous system	congenital anomalies	19686	158	19528	0.974153	0.646396	0.94142
	272.11	Hypercholesterolemia	endocrine/metabolic	14446	4890	9556	1.00662	0.647387	0.94142
	170.1	Bone cancer	neoplasms	19686	246	19440	1.02106	0.647506	0.94142
	78	Viral warts & HPV	infectious diseases	15654	1908	13746	1.00799	0.647562	0.94142
	568	Other disorders of peritoneum	digestive	18098	1047	17051	1.0105	0.648261	0.94142
	750.22	Congenital anomaly of gallbladder, bile ducts, liver, pancreas	congenital anomalies	19210	123	19087	0.970664	0.648844	0.94142
	840.2	Rotator cuff (capsule) sprain	injuries & poisonings	17048	669	16379	0.987047	0.649003	0.94142
	722.7	Intervertebral disc disorder with myelopathy	musculoskeletal	14798	168	14630	1.02552	0.649432	0.94142
	622	Polyp of female genital organs	genitourinary	10143	555	9588	0.985768	0.650404	0.94166
	792.1	Papanicolaou smear of cervix or vagina with atypical squamous cells	genitourinary	8185	522	7663	1.01494	0.651468	0.94166
	443	Peripheral vascular disease	circulatory system	18092	1660	16432	1.00853	0.652928	0.94166
	575.1	Cholangitis	digestive	18651	153	18498	0.974013	0.652996	0.94166
	743	Osteoporosis, osteopenia and pathological fracture	musculoskeletal	19935	4888	15047	0.994136	0.653558	0.94166
	475.9	Postnasal drip	respiratory	13394	1642	11752	0.991442	0.653988	0.94166
	252	Disorders of parathyroid gland	endocrine/metabolic	17625	1058	16567	0.989706	0.654091	0.94166
	747.12	Valvular heart disease/ heart chambers	congenital anomalies	19320	344	18976	1.01724	0.657205	0.944383
	196	Radiotherapy	neoplasms	16105	4826	11279	0.994429	0.657523	0.944383
	199	Neoplasm of uncertain behavior	neoplasms	16960	3088	13872	1.00639	0.657914	0.944383
	281.11	Pernicious anemia	hematopoietic	13821	88	13733	0.966679	0.659631	0.944757
	368	Visual disturbances	sense organs	19814	2510	17304	0.993254	0.659944	0.944757
	480.12	Pseudomonal pneumonia	respiratory	16507	99	16408	0.968335	0.660107	0.944757
	117	Mycoses	infectious diseases	16509	465	16044	0.985588	0.665783	0.949987
	634.1	Missed abortion/Hydatidiform mole	pregnancy complications	9901	150	9751	0.974164	0.665819	0.949987
	796	Elevated prostate specific antigen [PSA]	genitourinary	7142	1235	5907	0.989712	0.666049	0.949987
	535.9	Gastritis and duodenitis, NOS	digestive	18440	848	17592	0.989137	0.666436	0.949987
	610.4	Benign neoplasm of breast	genitourinary	7636	200	7436	0.977954	0.666998	0.949987
	331.9	Cerebral degeneration, unspecified	neurological	16937	171	16766	1.02407	0.66872	0.951516
	159.2	Malignant neoplasm of small intestine, including duodenum	neoplasms	17699	96	17603	1.03151	0.669654	0.951921
	81.1	Graft-versus-host disease	infectious diseases	19849	69	19780	1.0367	0.67242	0.952868
	560.1	Paralytic ileus	digestive	14510	513	13997	1.01373	0.672665	0.952868
	430.3	Subdural hemorrhage	circulatory system	17791	170	17621	1.02372	0.672969	0.952868
	696.42	Psoriatic arthropathy	dermatologic	13942	216	13726	1.02081	0.673187	0.952868
	614.51	Cervicitis and endocervicitis	genitourinary	9077	455	8622	1.01463	0.675253	0.952868
	362.29	Macular degeneration (senile) of retina NOS	sense organs	17269	400	16869	0.984273	0.675726	0.952868
	507	Pleurisy; pleural effusion	respiratory	18909	3062	15847	1.00606	0.676893	0.952868
	656	Other perinatal conditions of fetus or newborn	pregnancy complications	19935	319	19616	0.982746	0.677697	0.952868
	327.41	Organic or persistent insomnia	neurological	14449	1239	13210	0.991094	0.678621	0.952868
	588	Disorders resulting from impaired renal function	genitourinary	16087	623	15464	0.987769	0.67912	0.952868
	555.21	Ulcerative colitis (chronic)	digestive	14537	394	14143	1.01509	0.680382	0.952868
	459.7	Blood vessel replaced	circulatory system	17630	789	16841	1.01079	0.680757	0.952868
	270.3	Disorders of plasma protein metabolism	endocrine/metabolic	18867	629	18238	0.988007	0.681024	0.952868
	112.3	Candidiasis of skin and nails	infectious diseases	16284	222	16062	0.980122	0.681151	0.952868
	345.11	Generalized convulsive epilepsy	neurological	16946	140	16806	1.0248	0.682241	0.952868
	427.3	Other specified cardiac dysrhythmias	circulatory system	14949	2670	12279	0.993565	0.682352	0.952868
	855	Complication of nervous system device, implant, and graft	injuries & poisonings	18963	62	18901	1.03758	0.682465	0.952868
	792	Abnormal Papanicolaou smear of cervix and cervical HPV	genitourinary	8342	762	7580	1.01129	0.683747	0.952868
	79.9	Viremia, NOS	infectious diseases	14420	618	13802	0.98802	0.68408	0.952868
	480.11	Pneumococcal pneumonia	respiratory	16859	463	16396	0.986166	0.684602	0.952868
	474.1	Acute tonsillitis	respiratory	11896	138	11758	0.975085	0.684614	0.952868
	172.22	Squamous cell carcinoma	neoplasms	16121	1163	14958	0.9908	0.686167	0.952868
	523.3	Periodontitis (acute or chronic)	digestive	18975	155	18820	0.976871	0.686787	0.952868
	531.1	Hemorrhage from gastrointestinal ulcer	digestive	19401	144	19257	1.02443	0.687192	0.952868
	716	Other arthropathies	musculoskeletal	19158	4710	14448	1.00515	0.687842	0.952868
	53	Herpes zoster	infectious diseases	14722	922	13800	1.00989	0.688799	0.952868
	8	Intestinal infection	infectious diseases	19935	1411	18524	0.992078	0.688884	0.952868
	941	Adverse reaction to serum or vaccine	injuries & poisonings	14508	418	14090	1.01422	0.689767	0.952868
	225	Benign neoplasm of brain and other parts of nervous system	neoplasms	19417	468	18949	1.01344	0.689922	0.952868
	379	Other disorders of eye	sense organs	18144	2295	15849	0.993486	0.690441	0.952868
	411.41	Aneurysm and dissection of heart	circulatory system	15838	73	15765	0.966832	0.691988	0.952868
	348.9	Other conditions of brain, NOS	neurological	17452	824	16628	1.01011	0.69383	0.952868
	706	Diseases of sebaceous glands	dermatologic	19371	3758	15613	0.994892	0.694382	0.952868
	740.1	Osteoarthritis; localized	musculoskeletal	19627	5957	13670	1.0048	0.694497	0.952868
	427.4	Cardiac arrest and ventricular fibrillation	circulatory system	12774	300	12474	1.01669	0.694811	0.952868
	395	Heart valve disorders	circulatory system	19143	2646	16497	1.00612	0.695098	0.952868
	647	Infectious and parasitic complications affecting pregnancy	pregnancy complications	10230	125	10105	1.02602	0.695525	0.952868
	724.1	Disorders of sacrum	musculoskeletal	15637	1098	14539	1.0088	0.696076	0.952868
	301	Personality disorders	mental disorders	10482	88	10394	0.970298	0.696163	0.952868
	251.1	Hypoglycemia	endocrine/metabolic	12446	378	12068	1.01467	0.696302	0.952868
	289.9	Abnormality of red blood cells	hematopoietic	14904	463	14441	1.01329	0.697131	0.953114
	285.21	Anemia in chronic kidney disease	hematopoietic	14459	757	13702	1.01054	0.69909	0.954006
	378.2	Nystagmus and other irregular eye movements	sense organs	16065	107	15958	0.973393	0.699544	0.954006
	580.1	Glomerulonephritis	genitourinary	15598	128	15470	0.975719	0.699734	0.954006
	297	Suicidal ideation or attempt	mental disorders	10639	254	10385	0.982696	0.700706	0.954212
	964	Poisoning by agents primarily affecting blood constituents	injuries & poisonings	17305	85	17220	0.970447	0.701187	0.954212
	876	Posttraumatic wound infection not elsewhere classified	injuries & poisonings	18496	261	18235	1.0171	0.702132	0.954614
	565	Anal and rectal conditions	digestive	18976	2143	16833	0.993763	0.703329	0.955111
	389.3	Degenerative and vascular disorders of ear	sense organs	15890	123	15767	0.975343	0.704004	0.955111
	567	Peritonitis and retroperitoneal infections	digestive	18025	516	17509	0.987911	0.704451	0.955111
	578.2	Blood in stool	digestive	17337	985	16352	0.991151	0.706732	0.957319
	318	Tobacco use disorder	mental disorders	19114	6150	12964	0.995728	0.707986	0.958132
	416	Cardiomegaly	circulatory system	19395	2334	17061	1.00616	0.708745	0.958275
	580.4	Renal sclerosis, NOS	genitourinary	15623	159	15464	0.978737	0.709772	0.95878
	381	Otitis media and Eustachian tube disorders	sense organs	19067	1661	17406	0.99327	0.713403	0.959883
	427.9	Palpitations	circulatory system	15322	2864	12458	0.994494	0.713468	0.959883
	79.1	Varicella infection	infectious diseases	15244	1433	13811	0.992727	0.714011	0.959883
	38	Septicemia	infectious diseases	18613	1685	16928	0.99325	0.714578	0.959883
	442.4	Arterial dissection	circulatory system	16666	94	16572	1.0271	0.715103	0.959883
	588.2	Secondary hyperparathyroidism (of renal origin)	genitourinary	16051	583	15468	0.988853	0.715294	0.959883
	931	Contact dermatitis and other eczema due to plants [except food]	dermatologic	14320	58	14262	0.966524	0.716902	0.959883
	227.3	Benign neoplasm of pituitary gland and craniopharyngeal duct (pouch)	neoplasms	19271	199	19072	1.01858	0.71761	0.959883
	715	Other inflammatory spondylopathies	musculoskeletal	17910	1078	16832	0.991852	0.719223	0.959883
	803.21	Colles' fracture	injuries & poisonings	17342	75	17267	1.03071	0.719621	0.959883
	458.1	Orthostatic hypotension	circulatory system	17892	774	17118	1.00955	0.719622	0.959883
	359.2	Myopathy	neurological	18426	368	18058	0.986455	0.720269	0.959883
	747.1	Cardiac congenital anomalies	congenital anomalies	19797	1015	18782	1.00825	0.720489	0.959883
	619.2	Disorders of uterus, NEC	genitourinary	8799	386	8413	1.01352	0.72083	0.959883
	369.5	Conjunctivitis, infectious	sense organs	17267	1260	16007	1.00753	0.720962	0.959883
	550.1	Inguinal hernia	digestive	18169	1000	17169	1.00851	0.722464	0.959883
	306	Other mental disorder	mental disorders	13733	5558	8175	0.995546	0.722654	0.959883
	521	Diseases of hard tissues of teeth	digestive	18931	123	18808	0.977392	0.724256	0.959883
	596.5	Functional disorders of bladder	genitourinary	19144	1081	18063	0.99197	0.724585	0.959883
	740.11	Osteoarthrosis, localized, primary	musculoskeletal	19537	5849	13688	1.00434	0.724704	0.959883
	599	Other symptoms/disorders or the urinary system	genitourinary	19591	6548	13043	0.996096	0.724757	0.959883
	365.11	Primary open angle glaucoma	sense organs	17275	334	16941	0.985845	0.72599	0.959883
	531.4	Peptic ulcer, site unspecified	digestive	19701	699	19002	0.990314	0.726182	0.959883
	429.9	Cardiac complications, not elsewhere classified	circulatory system	17582	263	17319	1.01569	0.726747	0.959883
	523.1	Gingivitis	digestive	18911	130	18781	0.978206	0.726946	0.959883
	272.12	Hyperglyceridemia	endocrine/metabolic	10207	620	9587	1.01047	0.730917	0.963034
	800	Fracture of lower limb	injuries & poisonings	18291	1085	17206	1.00783	0.731319	0.963034
	743.21	Pathologic fracture of vertebrae	musculoskeletal	16717	200	16517	0.982103	0.7315	0.963034
	858	Complication of internal orthopedic device	injuries & poisonings	19165	442	18723	1.01187	0.731958	0.963034
	471	Nasal polyps	respiratory	12116	361	11755	0.986854	0.733489	0.963392
	348.4	Cerebral cysts	neurological	16881	88	16793	0.974278	0.733705	0.963392
	510.2	Lung transplant	respiratory	19168	224	18944	1.01638	0.7342	0.963392
	287.1	Spontaneous ecchymoses	hematopoietic	16966	195	16771	0.98268	0.734884	0.963427
	676	Other disorders of the breast associated with childbirth and disorders of lactation	pregnancy complications	10217	95	10122	0.974841	0.7369	0.964125
	427.11	Paroxysmal supraventricular tachycardia	circulatory system	13656	1192	12464	1.00746	0.737242	0.964125
	513.4	Hyperventilation	respiratory	19296	81	19215	1.02725	0.73786	0.964125
	735.2	Acquired toe deformities	musculoskeletal	17903	693	17210	1.00937	0.739414	0.964125
	510	Other diseases of lung	respiratory	19912	2298	17614	0.994666	0.740157	0.964125
	250.13	Type 1 diabetes with ophthalmic manifestations	endocrine/metabolic	14021	80	13941	0.973827	0.740391	0.964125
	70.2	Viral hepatitis B	infectious diseases	13953	171	13782	1.01855	0.740473	0.964125
	172.21	Basal cell carcinoma	neoplasms	17048	2034	15014	0.994151	0.741099	0.964125
	210	Benign neoplasm of lip, oral cavity, and pharynx	neoplasms	19508	125	19383	0.979001	0.741331	0.964125
	790.6	Other abnormal blood chemistry	symptoms	19633	4665	14968	0.996042	0.742854	0.965197
	295	Schizophrenia and other psychotic disorders	mental disorders	10824	476	10348	1.01099	0.743472	0.965197
	425.11	Hypertrophic obstructive cardiomyopathy	circulatory system	18676	70	18606	0.972488	0.744708	0.965947
	540.1	Appendicitis	digestive	19914	243	19671	0.985193	0.746552	0.967088
	804	Fracture of hand or wrist	injuries & poisonings	17810	572	17238	0.990156	0.747532	0.967088
	754.2	Spondylolisthesis, congenital	congenital anomalies	19577	253	19324	1.01471	0.748057	0.967088
	742.9	Other derangement of joint	musculoskeletal	17685	522	17163	1.01021	0.748224	0.967088
	851	Complications of transplants and reattached limbs	injuries & poisonings	19146	543	18603	1.00993	0.750098	0.968545
	189.11	Malignant neoplasm of kidney, except pelvis	neoplasms	19569	319	19250	1.01303	0.750681	0.968545
	253.1	Pituitary hyperfunction	endocrine/metabolic	16782	181	16601	0.983064	0.752114	0.968545
	735.23	Hallux rigidus	musculoskeletal	17389	123	17266	0.979633	0.752159	0.968545
	228.1	Hemangioma of skin and subcutaneous tissue	neoplasms	19683	2659	17024	0.995269	0.752653	0.968545
	242	Thyrotoxicosis with or without goiter	endocrine/metabolic	14690	661	14029	1.00909	0.754575	0.97006
	338	Pain	neurological	19935	9906	10029	0.996798	0.755153	0.97006
	442.1	Aortic aneurysm	circulatory system	17193	693	16500	1.00884	0.757579	0.971649
	743.4	Stress fracture	musculoskeletal	16688	150	16538	0.981814	0.758012	0.971649
	962.1	Adrenal cortical steroids causing adverse effects in therapeutic use	injuries & poisonings	17542	459	17083	0.989624	0.758377	0.971649
	420.2	Pericarditis	circulatory system	19117	794	18323	0.992112	0.761391	0.973809
	642	Hypertension complicating pregnancy, childbirth, and the puerperium	pregnancy complications	10289	232	10057	1.01482	0.762367	0.973809
	735	Acquired foot deformities	musculoskeletal	18728	2108	16620	1.00508	0.762409	0.973809
	742	Derangement of joint, non-traumatic	musculoskeletal	17843	801	17042	1.00777	0.763621	0.973809
	754	Congenital musculoskeletal deformities of spine	congenital anomalies	19635	340	19295	1.01184	0.763677	0.973809
	275.51	Hypocalcemia	endocrine/metabolic	18287	538	17749	0.990609	0.764795	0.973809
	285.2	Anemia of chronic disease	hematopoietic	15322	1715	13607	1.00557	0.765693	0.973809
	743.12	Senile osteoporosis	musculoskeletal	17658	1109	16549	0.992695	0.766568	0.973809
	200.1	Polycythemia vera	neoplasms	16525	204	16321	0.985169	0.767077	0.973809
	305.2	Eating disorder	mental disorders	10565	170	10395	0.983412	0.767083	0.973809
	550.5	Ventral hernia	digestive	18079	910	17169	1.00723	0.767382	0.973809
	690.1	Seborrheic dermatitis	dermatologic	15397	1338	14059	1.00603	0.769114	0.973809
	473	Diseases of the larynx and vocal cords	respiratory	13558	1863	11695	0.994723	0.769665	0.973809
	474.2	Chronic tonsillitis and adenoiditis	respiratory	12041	285	11756	1.01261	0.770863	0.973809
	556.1	Ulceration of intestine	digestive	14489	403	14086	1.01055	0.77133	0.973809
	454	Varicose veins	circulatory system	16176	1434	14742	0.994216	0.772255	0.973809
	465	Acute upper respiratory infections of multiple or unspecified sites	respiratory	19003	5517	13486	0.996688	0.77251	0.973809
	574.11	Cholelithiasis with acute cholecystitis	digestive	18630	126	18504	0.981461	0.772937	0.973809
	159.3	Malignant neoplasm of gallbladder and extrahepatic bile ducts	neoplasms	17668	55	17613	1.02805	0.773756	0.973809
	282	Hereditary hemolytic anemias	hematopoietic	14131	427	13704	1.01021	0.773988	0.973809
	694.2	Other dyschromia	dermatologic	17557	3634	13923	0.996142	0.774577	0.973809
	136	Other infectious and parasitic diseases	infectious diseases	19751	2207	17544	1.00462	0.775082	0.973809
	722.9	Other and unspecified disc disorder	musculoskeletal	15422	802	14620	1.00744	0.776414	0.973809
	512.2	Painful respiration	respiratory	12656	1552	11104	1.00558	0.776735	0.973809
	134	Helminthiases	infectious diseases	18107	54	18053	1.02805	0.776775	0.973809
	740.9	Osteoarthrosis NOS	musculoskeletal	19420	6097	13323	1.00345	0.777593	0.973809
	738.4	Acquired spondylolisthesis	musculoskeletal	17806	876	16930	1.00712	0.777985	0.973809
	275.3	Disorders of magnesium metabolism	endocrine/metabolic	18434	770	17664	1.00742	0.77931	0.974185
	187	Cancer of other male genital organs	neoplasms	8525	112	8413	1.01877	0.780173	0.974185
	592.12	Chronic cystitis	genitourinary	14770	102	14668	0.980182	0.7808	0.974185
	364	Corneal opacity and other disorders of cornea	sense organs	17337	417	16920	0.990064	0.780942	0.974185
	440.2	Atherosclerosis of the extremities	circulatory system	16970	444	16526	1.00979	0.783116	0.975914
	38.1	Gram negative septicemia	infectious diseases	17550	380	17170	1.01026	0.783659	0.975914
	854	Complications of cardiac/vascular device, implant, and graft	injuries & poisonings	19230	491	18739	1.00896	0.784543	0.976188
	381.2	Eustachian tube disorders	sense organs	18313	893	17420	0.993339	0.785511	0.976564
	818	Intracranial hemorrhage (injury)	injuries & poisonings	19768	86	19682	1.02124	0.786603	0.976603
	277.7	Dysmetabolic syndrome X	endocrine/metabolic	19294	390	18904	0.990047	0.786875	0.976603
	260.6	Anorexia	endocrine/metabolic	14816	600	14216	0.991902	0.788145	0.977234
	555	Inflammatory bowel disease and other gastroenteritis and colitis	digestive	15017	931	14086	0.993516	0.788715	0.977234
	655.1	Abnormality in fetal heart rate or rhythm	pregnancy complications	10149	321	9828	1.01134	0.790181	0.977506
	635.2	Antepartum hemorrhage, abruptio placentae, and placenta previa	pregnancy complications	9938	211	9727	0.986366	0.790267	0.977506
	345.3	Convulsions	neurological	17532	751	16781	1.00698	0.792701	0.978438
	597.1	Urethral stricture (not specified as infectious)	genitourinary	18233	146	18087	1.01567	0.793134	0.978438
	276.12	Hyposmolality and/or hyponatremia	endocrine/metabolic	17295	1746	15549	0.995184	0.793535	0.978438
	939.1	Contact and allergic dermatitis of eyelid	dermatologic	14327	64	14263	1.02372	0.793689	0.978438
	636	Early or threatened labor; hemorrhage in early pregnancy	pregnancy complications	10042	314	9728	1.01102	0.798599	0.982499
	781.2	Abnormal posture	symptoms	18965	249	18716	0.988439	0.799218	0.982499
	324	Other CNS infection and poliomyelitis	neurological	19793	177	19616	1.01386	0.799389	0.982499
	295.2	Paranoid disorders	mental disorders	10476	87	10389	0.980609	0.799662	0.982499
	38.2	Gram positive septicemia	infectious diseases	17315	137	17178	1.01553	0.801024	0.983192
	276.4	Acid-base balance disorder	endocrine/metabolic	16801	1245	15556	1.00534	0.801566	0.983192
	159.4	Malignant neoplasm of retroperitoneum and peritoneum	neoplasms	17706	132	17574	1.01576	0.802483	0.983274
	375.1	Dry eyes	sense organs	17832	1871	15961	1.0045	0.802974	0.983274
	260.1	Cachexia	endocrine/metabolic	14484	279	14205	1.0108	0.805142	0.985107
	153	Colorectal cancer	neoplasms	15708	774	14934	1.00651	0.807155	0.986128
	458.2	Iatrogenic hypotension	circulatory system	17568	377	17191	1.00925	0.807321	0.986128
	601	Inflammatory diseases of prostate	genitourinary	6525	632	5893	0.992695	0.80957	0.987701
	647.1	Infections of genitourinary tract during pregnancy	pregnancy complications	10231	92	10139	0.981635	0.809955	0.987701
	427.5	Arrhythmia (cardiac) NOS	circulatory system	13401	923	12478	0.994068	0.812121	0.988383
	371.2	Conjunctivitis, noninfectious	sense organs	16671	656	16015	0.993214	0.812429	0.988383
	496.21	Obstructive chronic bronchitis	respiratory	15181	490	14691	1.00791	0.814987	0.988383
	589	Abnormal results of function study of kidney	genitourinary	15810	346	15464	1.00916	0.815052	0.988383
	174	Breast cancer	neoplasms	18917	1296	17621	1.00512	0.815274	0.988383
	601.12	Chronic prostatitis	genitourinary	6084	179	5905	0.987191	0.816875	0.988383
	736	Other acquired deformities of limbs	musculoskeletal	17645	447	17198	0.992103	0.817473	0.988383
	337	Disorders of the autonomic nervous system	neurological	17048	326	16722	0.990799	0.818267	0.988383
	389.4	Tinnitus	sense organs	17224	1496	15728	1.00448	0.818423	0.988383
	870.1	Open wound or laceration of eye or eyelid	injuries & poisonings	18448	100	18348	1.01659	0.818883	0.988383
	447.1	Stricture of artery	circulatory system	16798	261	16537	1.01036	0.819174	0.988383
	204.4	Multiple myeloma	neoplasms	18878	161	18717	1.01305	0.819418	0.988383
	601.1	Prostatitis	genitourinary	6324	421	5903	0.991618	0.819887	0.988383
	369	Infection of the eye	sense organs	17441	1441	16000	1.00451	0.819947	0.988383
	604	Disorders of penis	genitourinary	5741	293	5448	0.990343	0.820904	0.988584
	189.1	Cancer of kidney and renal pelvis	neoplasms	19586	352	19234	1.00864	0.824828	0.988584
	743.9	Osteopenia or other disorder of bone and cartilage	musculoskeletal	18955	3685	15270	1.00315	0.826635	0.988584
	224.1	Benign neoplasm of eye, uveal	neoplasms	19253	276	18977	1.00951	0.828059	0.988584
	535.8	Other specified gastritis	digestive	18169	454	17715	0.992635	0.82847	0.988584
	442	Other aneurysm	circulatory system	17472	1010	16462	0.994887	0.828974	0.988584
	531.2	Gastric ulcer	digestive	19619	625	18994	0.993739	0.829948	0.988584
	275.6	Hypercalcemia	endocrine/metabolic	18749	963	17786	0.994874	0.829982	0.988584
	604.3	Peyronie's disease	genitourinary	5565	98	5467	0.984444	0.831159	0.988584
	446.5	Giant cell arteritis	circulatory system	16633	60	16573	0.980084	0.832139	0.988584
	790.1	Elevated sedimentation rate	symptoms	16072	277	15795	1.00917	0.834055	0.988584
	972	Poisoning by agents primarily affecting the cardiovascular system	injuries & poisonings	17314	137	17177	1.0131	0.834093	0.988584
	539	Bariatric surgery	digestive	19935	558	19377	0.993626	0.835543	0.988584
	327.31	Central/nonobstroctive sleep apnea	neurological	13611	402	13209	1.00754	0.837197	0.988584
	750.21	Congenital anomalies of intestine	congenital anomalies	19178	127	19051	1.01298	0.838809	0.988584
	757	Congenital anomalies of the integument	congenital anomalies	19490	79	19411	0.983691	0.839033	0.988584
	427	Cardiac dysrhythmias	circulatory system	19022	7273	11749	1.00224	0.839409	0.988584
	379.3	Aphakia and other disorders of lens	sense organs	16041	64	15977	0.981761	0.839416	0.988584
	980	Encounter for long-term (current) use of antibiotics	infectious diseases	19935	525	19410	1.00632	0.84183	0.988584
	577	Diseases of pancreas	digestive	19935	1262	18673	1.00416	0.843217	0.988584
	805	Fracture of vertebral column without mention of spinal cord injury	injuries & poisonings	17837	645	17192	1.00581	0.843425	0.988584
	870	Open wounds of head; neck; and trunk	injuries & poisonings	19085	1539	17546	1.00377	0.843791	0.988584
	276.6	Fluid overload	endocrine/metabolic	16536	970	15566	1.0047	0.844807	0.988584
	339	Other headache syndromes	neurological	18611	3753	14858	0.997425	0.845103	0.988584
	370.2	Superficial keratitis	sense organs	16125	108	16017	1.01342	0.845886	0.988584
	634	Miscarriage; stillbirth	pregnancy complications	10106	447	9659	0.993031	0.845902	0.988584
	619.1	Noninflammatory disorders of ovary, fallopian tube, and broad ligament	genitourinary	8843	441	8402	0.993195	0.846256	0.988584
	514.1	Abnormal results of function study of pulmonary system	respiratory	17263	250	17013	0.991152	0.846863	0.988584
	223	Benign neoplasm of kidney and other urinary organs	neoplasms	11535	114	11421	1.01318	0.847568	0.988584
	755	Congenital anomalies of limbs	congenital anomalies	19646	266	19380	1.00849	0.847709	0.988584
	288.3	Eosinophilia	hematopoietic	14690	243	14447	1.00891	0.848211	0.988584
	480	Pneumonia	respiratory	18699	2694	16005	0.99712	0.849911	0.988584
	184.11	Malignant neoplasm of ovary	neoplasms	8723	246	8477	0.99127	0.850366	0.988584
	289	Other diseases of blood and blood-forming organs	hematopoietic	16155	1953	14202	0.996732	0.851023	0.988584
	724	Other and unspecified disorders of back	musculoskeletal	16214	1711	14503	0.996546	0.85107	0.988584
	132	Infestation (lice, mites)	infectious diseases	18172	112	18060	0.987372	0.851601	0.988584
	603.1	Hydrocele	genitourinary	5684	229	5455	1.00906	0.852234	0.988584
	626.12	Excessive or frequent menstruation	genitourinary	6568	556	6012	1.00616	0.853292	0.988584
	259	Other endocrine disorders	endocrine/metabolic	17319	734	16585	0.994988	0.853459	0.988584
	752.1	Neural tube defects	congenital anomalies	19653	51	19602	0.981718	0.853802	0.988584
	302	Sexual and gender identity disorders	mental disorders	10919	526	10393	0.994141	0.853857	0.988584
	782.6	Pallor and flushing	symptoms	17586	634	16952	1.00534	0.855127	0.988584
	807	Fracture of ribs	injuries & poisonings	17459	276	17183	1.00808	0.855211	0.988584
	749	Congenital anomalies of face and neck	congenital anomalies	19899	164	19735	0.989932	0.856507	0.988584
	250.12	Type 1 diabetes with renal manifestations	endocrine/metabolic	14032	91	13941	1.01348	0.857336	0.988584
	949	Allergies, other	injuries & poisonings	16332	3314	13018	0.9975	0.857888	0.988584
	300	Anxiety disorders	mental disorders	17644	7756	9888	1.00197	0.858859	0.988584
	870.3	Other open wound of head and face	injuries & poisonings	18575	456	18119	1.00609	0.858866	0.988584
	244.4	Hypothyroidism NOS	endocrine/metabolic	18166	4241	13925	1.0023	0.860808	0.988584
	817	Concussion	injuries & poisonings	19778	395	19383	0.993663	0.860894	0.988584
	296.1	Bipolar	mental disorders	11305	919	10386	0.995693	0.861059	0.988584
	726.3	Bursitis	musculoskeletal	14369	772	13597	1.00466	0.862162	0.988584
	172.11	Melanomas of skin	neoplasms	15762	754	15008	1.00461	0.864684	0.988584
	585.2	Renal failure NOS	genitourinary	15775	308	15467	1.00712	0.864917	0.988584
	368.9	Subjective visual disturbances	sense organs	17878	462	17416	0.99426	0.865077	0.988584
	741.4	Joint effusions	musculoskeletal	18790	2378	16412	0.997303	0.865394	0.988584
	752	Nervous system congenital anomalies	congenital anomalies	19734	217	19517	0.991949	0.867915	0.988584
	800.2	Fracture of unspecified part of femur	injuries & poisonings	17356	101	17255	1.01193	0.868406	0.988584
	8.52	Intestinal infection due to C. difficile	infectious diseases	19373	378	18995	1.00618	0.868451	0.988584
	608	Other disorders of male genital organs	genitourinary	6197	820	5377	0.995641	0.869275	0.988584
	743.13	Other specified osteoporosis	musculoskeletal	17041	488	16553	0.994541	0.871396	0.988584
	496.1	Emphysema	respiratory	15514	1024	14490	0.996169	0.871948	0.988584
	726.2	Synoviopathy	musculoskeletal	14160	568	13592	0.995072	0.873375	0.988584
	696.41	Psoriasis vulgaris	dermatologic	14571	857	13714	0.996007	0.873893	0.988584
	620.1	Dysplasia of cervix	genitourinary	9811	83	9728	0.98739	0.874061	0.988584
	277.5	Other disorders of lipoid metabolism	endocrine/metabolic	19172	358	18814	0.993989	0.874569	0.988584
	8.5	Bacterial enteritis	infectious diseases	19443	660	18783	0.995494	0.875012	0.988584
	317.11	Alcoholic liver damage	mental disorders	17571	246	17325	0.992823	0.87505	0.988584
	164	Cancer of intrathoracic organs	neoplasms	19434	63	19371	0.985975	0.876133	0.988584
	794	Abnormal results of other function studies (bladder, pancreas, placenta, spleen, etc)	symptoms	19935	115	19820	1.01041	0.876646	0.988584
	504.1	Idiopathic fibrosing alveolitis	respiratory	17339	306	17033	0.993613	0.877696	0.988584
	428.1	Congestive heart failure (CHF) NOS	circulatory system	18771	1537	17234	1.00306	0.877735	0.988584
	530.9	Heartburn	digestive	12303	564	11739	1.00479	0.877896	0.988584
	500.1	Extrinsic allergic alveolitis	respiratory	17104	68	17036	1.01332	0.878824	0.988584
	440.22	Atherosclerosis of native arteries of the extremities with intermittent claudication	circulatory system	16790	215	16575	0.992386	0.879807	0.988584
	857	Mechanical complication of unspecified genitourinary device, implant, and graft	injuries & poisonings	19041	324	18717	1.00608	0.88002	0.988584
	772	Symptoms of the muscles	symptoms	18419	859	17560	0.996203	0.880104	0.988584
	112	Candidiasis	infectious diseases	17417	1465	15952	0.997033	0.880188	0.988584
	947	Urticaria	dermatologic	14995	743	14252	0.995941	0.880675	0.988584
	565.1	Anal and rectal polyp	digestive	18010	878	17132	0.996284	0.881172	0.988584
	300.1	Anxiety disorder	mental disorders	17204	7306	9898	1.00168	0.881335	0.988584
	562	Diverticulosis and diverticulitis	digestive	16579	3589	12990	0.997905	0.883432	0.988584
	317	Alcohol-related disorders	mental disorders	18217	1234	16983	0.996919	0.883482	0.988584
	190	Cancer of eye	neoplasms	19041	67	18974	1.01271	0.884205	0.988584
	603.2	Spermatocele	genitourinary	5609	145	5464	1.0087	0.884862	0.988584
	624.9	stress incontinence, female	genitourinary	9780	564	9216	0.99548	0.885062	0.988584
	750	Digestive congenital anomalies	congenital anomalies	19562	662	18900	1.00409	0.885244	0.988584
	690	Erythematosquamous dermatosis	dermatologic	15406	1356	14050	1.00293	0.885651	0.988584
	227.2	Benign neoplasm of parathyroid gland	neoplasms	19204	253	18951	0.993459	0.886067	0.988584
	370.1	Corneal ulcer	sense organs	16081	66	16015	0.987426	0.886327	0.988584
	401.3	Other hypertensive complications	circulatory system	11764	1109	10655	0.996614	0.88638	0.988584
	447	Other disorders of arteries and arterioles	circulatory system	17678	1334	16344	1.00299	0.886462	0.988584
	389.5	Disorders of acoustic nerve	sense organs	15964	193	15771	1.00736	0.887346	0.988584
	585.3	Chronic renal failure [CKD]	genitourinary	18047	2893	15154	1.00217	0.887613	0.988584
	626.14	Irregular menstrual bleeding	genitourinary	6380	348	6032	0.994218	0.88819	0.988584
	344	Other paralytic syndromes	neurological	16982	215	16767	1.00691	0.888194	0.988584
	599.4	Urinary incontinence	genitourinary	15144	1721	13423	1.00267	0.888291	0.988584
	802	Fracture of pelvis	injuries & poisonings	17387	133	17254	0.991119	0.888298	0.988584
	458	Hypotension	circulatory system	18869	2199	16670	1.00233	0.888345	0.988584
	930	Allergic reaction to food	injuries & poisonings	15132	1112	14020	1.00312	0.888762	0.988584
	426.31	Right bundle branch block	circulatory system	12976	551	12425	0.995544	0.889739	0.988584
	724.2	Disorders of coccyx	musculoskeletal	15565	1009	14556	1.00322	0.890568	0.988584
	374.2	Lagophthalmos	sense organs	16083	71	16012	0.988413	0.891408	0.988584
	743.1	Osteoporosis	musculoskeletal	18863	2465	16398	1.00233	0.892462	0.988584
	519.9	Symptoms involving respiratory system and other chest symptoms	respiratory	19322	1274	18048	0.997203	0.892999	0.988584
	355	Complex regional/central pain syndrome	neurological	16929	246	16683	0.993834	0.893114	0.988584
	208	Benign neoplasm of colon	neoplasms	19619	4823	14796	0.998359	0.893419	0.988584
	261.2	Vitamin B-complex deficiencies	endocrine/metabolic	15802	1574	14228	0.997471	0.895286	0.988584
	531.5	Gastrojejunal ulcer	digestive	19320	61	19259	1.01196	0.895663	0.988584
	747.2	Congenital anomalies of peripheral vascular system	congenital anomalies	19165	244	18921	1.00601	0.896401	0.988584
	750.1	Upper gastrointestinal congenital anomalies	congenital anomalies	19403	416	18987	0.995421	0.897428	0.988584
	282.9	Other hereditary hemolytic anemias	hematopoietic	13914	180	13734	1.00686	0.898922	0.988584
	709	Diffuse diseases of connective tissue	dermatologic	14575	848	13727	1.00325	0.89908	0.988584
	622.1	Polyp of corpus uteri	genitourinary	10028	413	9615	0.995404	0.899189	0.988584
	772.2	Spasm of muscle	symptoms	19018	1017	18001	0.997112	0.900435	0.988584
	994	Sepsis and SIRS	injuries & poisonings	19935	1644	18291	1.0023	0.901734	0.988584
	411.1	Unstable angina (intermediate coronary syndrome)	circulatory system	16117	347	15770	0.995021	0.901908	0.988584
	270.38	Other specified disorders of plasma protein metabolism	endocrine/metabolic	18539	285	18254	1.00519	0.903557	0.988584
	453	Chronic venous hypertension	circulatory system	15083	226	14857	0.994123	0.903771	0.988584
	250.21	Type 2 diabetes with ketoacidosis	endocrine/metabolic	14010	69	13941	1.0104	0.904299	0.988584
	130.1	Lyme disease	infectious diseases	18126	66	18060	0.989482	0.904448	0.988584
	702.1	Actinic keratosis	dermatologic	18004	3342	14662	1.00175	0.904573	0.988584
	286.81	Primary hypercoagulable state	hematopoietic	17173	413	16760	1.00425	0.904622	0.988584
	789.1	Persistent vomiting	symptoms	15442	313	15129	0.995125	0.904679	0.988584
	696	Psoriasis and related disorders	dermatologic	14683	978	13705	0.997175	0.904855	0.988584
	556	Ulceration of the lower GI tract	digestive	14555	481	14074	1.00395	0.905413	0.988584
	509.3	Pulmonary insufficiency or respiratory failure following trauma and surgery	respiratory	17189	193	16996	1.00618	0.906074	0.988584
	701.2	Scar conditions and fibrosis of skin	dermatologic	17991	1679	16312	0.997834	0.906371	0.988584
	740	Osteoarthrosis	musculoskeletal	19935	7821	12114	0.998662	0.907835	0.989046
	426.91	Cardiac pacemaker in situ	circulatory system	13254	764	12490	1.00317	0.909671	0.989046
	70	Viral hepatitis	infectious diseases	14360	602	13758	1.00339	0.910271	0.989046
	279	Disorders involving the immune mechanism	endocrine/metabolic	18855	1777	17078	0.998005	0.91062	0.989046
	529.1	Glossitis	digestive	17923	91	17832	1.00838	0.911765	0.989046
	368.4	Visual field defects	sense organs	17702	267	17435	0.995133	0.911853	0.989046
	443.1	Raynaud's syndrome	circulatory system	17089	532	16557	0.99651	0.912104	0.989046
	766	Neuralgia, neuritis, and radiculitis NOS	symptoms	16710	1304	15406	1.00218	0.916083	0.989046
	272.13	Mixed hyperlipidemia	endocrine/metabolic	12933	3354	9579	1.00169	0.916088	0.989046
	724.8	Other symptoms referable to back	musculoskeletal	15078	461	14617	1.00356	0.916148	0.989046
	521.1	Dental caries	digestive	18925	115	18810	1.00698	0.916841	0.989046
	278.3	Localized adiposity	endocrine/metabolic	15320	83	15237	1.0081	0.918985	0.989046
	530.3	Stricture and stenosis of esophagus	digestive	12199	478	11721	1.00339	0.919922	0.989046
	994.2	Sepsis	injuries & poisonings	19901	1565	18336	1.00192	0.920003	0.989046
	654.1	Abnormality of organs and soft tissues of pelvis complicating pregnancy, childbirth, or the puerperium	pregnancy complications	10109	129	9980	0.993495	0.920355	0.989046
	716.1	Unspecified polyarthropathy or polyarthritis	musculoskeletal	17466	148	17318	0.994075	0.920394	0.989046
	172.1	Melanomas of skin, dx or hx	neoplasms	15846	860	14986	0.997474	0.920791	0.989046
	356	Hereditary and idiopathic peripheral neuropathy	neurological	19356	1162	18194	0.997825	0.921009	0.989046
	426.23	Second degree AV block	circulatory system	12644	146	12498	1.00598	0.922106	0.989046
	742.8	Articular cartilage disorder	musculoskeletal	17403	290	17113	0.995924	0.922954	0.989046
	580.31	Nephritis and nephropathy in diseases classified elsewhere	genitourinary	15901	464	15437	0.996726	0.924383	0.989046
	345.12	Partial epilepsy	neurological	17050	241	16809	1.00433	0.925021	0.989046
	800.4	Fracture of patella	injuries & poisonings	17380	117	17263	0.993732	0.925761	0.989046
	733.8	Malunion and nonunion of fracture	musculoskeletal	16482	224	16258	1.00448	0.925998	0.989046
	602	Other disorders of prostate	genitourinary	6117	216	5901	1.00462	0.926938	0.989046
	287.32	Secondary thrombocytopenia	hematopoietic	17136	426	16710	1.00323	0.927006	0.989046
	426.9	Cardiac pacemaker/device in situ	circulatory system	13434	961	12473	1.00221	0.929732	0.989046
	365.1	Open-angle glaucoma	sense organs	17470	533	16937	0.997187	0.930703	0.989046
	592.2	Urethritis and urethral syndrome	genitourinary	14841	169	14672	1.0048	0.930787	0.989046
	90.2	Gonococcal infections	infectious diseases	19631	52	19579	0.991653	0.931519	0.989046
	158	Neoplasm of unspecified nature of digestive system	neoplasms	18002	425	17577	0.996982	0.931996	0.989046
	733.6	Costochondritis	musculoskeletal	16568	294	16274	1.00358	0.932472	0.989046
	751.1	Congenital anomalies of genital organs	congenital anomalies	19200	117	19083	0.994428	0.932937	0.989046
	41.8	H. pylori	infectious diseases	17349	306	17043	0.99651	0.934751	0.989046
	426.21	First degree AV block	circulatory system	12800	334	12466	0.996624	0.93508	0.989046
	750.2	Lower gastrointestinal congenital anomalies	congenital anomalies	19277	251	19026	0.996299	0.935081	0.989046
	573	Other disorders of liver	digestive	17910	2368	15542	0.998715	0.935363	0.989046
	252.2	Hypoparathyroidism	endocrine/metabolic	16729	131	16598	1.00503	0.936585	0.989046
	157	Pancreatic cancer	neoplasms	17866	277	17589	0.996527	0.936585	0.989046
	281.12	Other vitamin B12 deficiency anemia	hematopoietic	13881	152	13729	0.995371	0.937203	0.989046
	601.3	Orchitis and epididymitis	genitourinary	6062	156	5906	1.00449	0.937558	0.989046
	270.33	Amyloidosis	endocrine/metabolic	18417	110	18307	1.00539	0.938352	0.989046
	367.8	Hypermetropia	sense organs	18430	312	18118	0.996816	0.938606	0.989046
	476	Allergic rhinitis	respiratory	16271	4588	11683	0.999037	0.938884	0.989046
	761	Cervicalgia	symptoms	19935	3803	16132	1.00098	0.939725	0.989046
	338.1	Acute pain	neurological	16212	5572	10640	0.999105	0.940777	0.989046
	153.3	Malignant neoplasm of rectum, rectosigmoid junction, and anus	neoplasms	15412	441	14971	1.00258	0.940797	0.989046
	285	Other anemias	hematopoietic	19320	6721	12599	0.999194	0.94189	0.989046
	707	Chronic ulcer of skin	dermatologic	19935	1111	18824	1.0016	0.943406	0.989046
	281.1	Megaloblastic anemia	hematopoietic	14002	276	13726	0.996923	0.943749	0.989046
	701.3	Circumscribed scleroderma	dermatologic	17008	225	16783	0.996586	0.943913	0.989046
	172.2	Other non-epithelial cancer of skin	neoplasms	18308	3509	14799	1.001	0.944491	0.989046
	428	Congestive heart failure; nonhypertensive	circulatory system	19013	1920	17093	1.00125	0.944864	0.989046
	70.3	Viral hepatitis C	infectious diseases	14188	389	13799	1.00247	0.946829	0.989046
	427.8	Sinoatrial node dysfunction (Bradycardia)	circulatory system	13172	677	12495	0.998179	0.950634	0.989046
	285.1	Acute posthemorrhagic anemia	hematopoietic	15446	2394	13052	1.001	0.950995	0.989046
	686.1	Carbuncle and furuncle	dermatologic	16930	217	16713	1.00299	0.951324	0.989046
	386.2	Peripheral or central vertigo	sense organs	17031	831	16200	0.998436	0.951483	0.989046
	596	Other disorders of bladder	genitourinary	19551	1683	17868	1.00113	0.951631	0.989046
	571.6	Primary biliary cirrhosis	digestive	16189	92	16097	1.0045	0.952233	0.989046
	574.12	Cholelithiasis with other cholecystitis	digestive	18717	225	18492	0.997126	0.952361	0.989046
	560.2	Impaction of intestine	digestive	14392	350	14042	1.00231	0.952894	0.989046
	585.4	Chronic kidney disease, Stage I or II	genitourinary	16578	1140	15438	1.00133	0.953111	0.989046
	691	Congenital anomalies of skin	dermatologic	14356	344	14012	0.997733	0.953721	0.989046
	348	Other conditions of brain	neurological	17680	1039	16641	0.998673	0.953881	0.989046
	575	Other biliary tract disease	digestive	19388	1310	18078	0.998825	0.954498	0.989046
	246.2	Thyroid cyst	endocrine/metabolic	14163	114	14049	1.00386	0.954737	0.989046
	755.1	Congenital deformities of feet	congenital anomalies	19569	165	19404	0.996841	0.954798	0.989046
	747.11	Cardiac shunt/ heart septal defect	congenital anomalies	19466	552	18914	1.00172	0.955377	0.989046
	870.2	Open wound of ear	injuries & poisonings	18431	77	18354	0.995493	0.955938	0.989046
	569.2	Gastrointestinal complications	digestive	17935	513	17422	1.00176	0.956269	0.989046
	600	Hyperplasia of prostate	genitourinary	8565	2919	5646	1.00104	0.956361	0.989046
	585.33	Chronic Kidney Disease, Stage III	genitourinary	17371	1975	15396	0.999015	0.956667	0.989046
	381.9	Otorrhea	sense organs	17624	201	17423	0.99724	0.956684	0.989046
	709.6	Other specified diffuse diseases of connective tissue	dermatologic	13874	122	13752	0.996698	0.959599	0.990069
	483	Acute bronchitis and bronchiolitis	respiratory	17711	1357	16354	1.00101	0.960415	0.990069
	411.3	Angina pectoris	circulatory system	17001	1251	15750	1.00111	0.960771	0.990069
	562.1	Diverticulosis	digestive	16403	3405	12998	1.00069	0.96224	0.990069
	300.8	Acute reaction to stress	mental disorders	10534	139	10395	0.99711	0.962415	0.990069
	696.4	Psoriasis	dermatologic	14620	914	13706	0.998898	0.964008	0.990069
	478	Throat pain	respiratory	12360	614	11746	1.00135	0.964045	0.990069
	371.21	Allergic conjunctivitis	sense organs	16552	535	16017	0.998594	0.964617	0.990069
	386.3	Labyrinthitis	sense organs	16350	150	16200	0.997472	0.965443	0.990069
	240	Simple and unspecified goiter	endocrine/metabolic	14499	451	14048	1.0015	0.965473	0.990069
	444.1	Arterial embolism and thrombosis of lower extremity artery	circulatory system	16697	130	16567	0.997263	0.965689	0.990069
	526.41	Temporomandibular joint disorder, unspecified	digestive	19186	345	18841	0.998357	0.966365	0.990069
	204.21	Myeloid leukemia, acute	neoplasms	18814	96	18718	1.0031	0.966553	0.990069
	250.41	Impaired fasting glucose	endocrine/metabolic	15488	1556	13932	1.0008	0.967123	0.990069
	743.11	Osteoporosis NOS	musculoskeletal	18803	2389	16414	1.00063	0.971106	0.993117
	174.1	Breast cancer [female]	neoplasms	9276	1241	8035	1.0008	0.971642	0.993117
	149.9	Cancer of of nasal cavities	neoplasms	19462	53	19409	1.00346	0.972131	0.993117
	653	Problems associated with amniotic cavity and membranes	pregnancy complications	10229	301	9928	1.00149	0.972928	0.993239
	174.11	Malignant neoplasm of female breast	neoplasms	9255	1220	8035	1.00074	0.973737	0.993375
	710.11	Acute osteomyelitis	musculoskeletal	17442	131	17311	1.00199	0.974921	0.993386
	568.1	Peritoneal adhesions (postoperative) (postinfection)	digestive	17967	807	17160	1.00081	0.975102	0.993386
	512.7	Shortness of breath	respiratory	16592	5698	10894	1.00033	0.978124	0.995773
	279.8	Other specified disorders involving the immune mechanism	endocrine/metabolic	17298	139	17159	1.00146	0.980888	0.997894
	819	Skull and face fracture and other intercranial injury	injuries & poisonings	19927	502	19425	0.999272	0.982047	0.99838
	501	Pneumonitis due to inhalation of food or vomitus	respiratory	17527	554	16973	0.999326	0.982842	0.998497
	362.4	Retinal vascular changes and abnomalities	sense organs	17169	315	16854	1.00083	0.984064	0.998692
	526	Diseases of the jaws	digestive	19561	922	18639	1.00047	0.984395	0.998692
	279.1	Immunity deficiency	endocrine/metabolic	18779	1654	17125	0.999695	0.986748	0.998758
	426.25	Other heart block	circulatory system	12586	88	12498	0.998848	0.988224	0.998758
	705.8	Hyperhidrosis	dermatologic	16786	746	16040	0.999615	0.988601	0.998758
	540	Appendiceal conditions	digestive	19935	290	19645	1.00058	0.989048	0.998758
	573.4	Acute and subacute necrosis of liver	digestive	16256	188	16068	1.00071	0.989187	0.998758
	327.72	Sleep related leg cramps	neurological	13306	94	13212	1.00093	0.990078	0.998758
	500	Lung disease due to external agents	respiratory	17267	252	17015	1.00056	0.990245	0.998758
	575.7	Other disorders of gallbladder	digestive	18796	473	18323	0.999592	0.990312	0.998758
	695.41	Cutaneous lupus erythematosus	dermatologic	14029	77	13952	0.999094	0.991206	0.998758
	80	Postoperative infection	infectious diseases	19836	409	19427	0.999609	0.991269	0.998758
	275.1	Disorders of iron metabolism	hematopoietic	17991	176	17815	0.999487	0.992413	0.998898
	574.2	Calculus of bile duct	digestive	18768	267	18501	0.999664	0.993946	0.998898
	224	Benign neoplasm of eye	neoplasms	19281	307	18974	0.999774	0.995651	0.998898
	355.1	Chronic pain syndrome	neurological	17187	527	16660	0.999844	0.996044	0.998898
	198.2	Secondary malignancy of respiratory organs	neoplasms	14569	573	13996	1.00014	0.996267	0.998898
	526.4	Temporomandibular joint disorders	digestive	19234	544	18690	1.00012	0.996949	0.998898
	738	Other acquired musculoskeletal deformity	musculoskeletal	18051	1286	16765	1.00008	0.997115	0.998898
	686.4	Pyogenic granuloma	dermatologic	16818	95	16723	1.00022	0.997587	0.998898
	756	Other congenital musculoskeletal anomalies	congenital anomalies	19687	298	19389	1.0001	0.998026	0.998898
	380	Disorders of external ear	sense organs	17328	291	17037	0.999906	0.998217	0.998898
	364.51	Fuchs' dystrophy	sense organs	17043	100	16943	0.999939	0.999333	0.999333

## Sheet: STab2b. PheWAS_AFR
	Supplementary Table 2b. PheWAS results of Alzheimer's Disease polygenic risk score in the full African ancestry sample (N = 1663)
	phenotype	description	group	n_total	n_cases	n_controls	OR	raw-p	fdr-adj-p
	472	Chronic pharyngitis and nasopharyngitis	respiratory	1140	137	1003	1.26775	0.000217594	0.155362
	619.1	Noninflammatory disorders of ovary, fallopian tube, and broad ligament	genitourinary	903	59	844	0.708185	0.00056544	0.201862
	578.8	Hemorrhage of rectum and anus	digestive	1444	116	1328	1.22227	0.00370634	0.645821
	338.1	Acute pain	neurological	1349	564	785	1.11828	0.00472846	0.645821
	519.9	Symptoms involving respiratory system and other chest symptoms	respiratory	1589	117	1472	1.21232	0.00478189	0.645821
	613.8	Other specified disorders of breast	genitourinary	1567	62	1505	1.28734	0.00677933	0.645821
	459	Other disorders of circulatory system	circulatory system	1581	309	1272	0.883676	0.00711476	0.645821
	276.13	Hyperpotassemia	endocrine/metabolic	1376	217	1159	0.866323	0.00723609	0.645821
	318	Tobacco use disorder	mental disorders	1600	497	1103	0.90096	0.00923909	0.732968
	841	Sprains and strains of back and neck	injuries & poisonings	1475	180	1295	1.15492	0.010384	0.741417
	512.8	Cough	respiratory	1423	584	839	1.10433	0.011881	0.771186
	475	Chronic sinusitis	respiratory	1283	285	998	1.12538	0.0140854	0.773401
	623	Hypertrophy of female genital organs	genitourinary	980	51	929	0.779866	0.0165168	0.773401
	359	Muscular dystrophies and other myopathies	neurological	1533	57	1476	0.795071	0.0165576	0.773401
	475.9	Postnasal drip	respiratory	1156	155	1001	1.15818	0.0172351	0.773401
	476	Allergic rhinitis	respiratory	1403	403	1000	1.10746	0.0180126	0.773401
	519	Other diseases of respiratory system, not elsewhere classified	respiratory	1662	228	1434	1.12552	0.0191563	0.773401
	458.1	Orthostatic hypotension	circulatory system	1431	60	1371	0.799398	0.0200899	0.773401
	770	Myalgia and myositis unspecified	symptoms	1663	361	1302	1.10526	0.0213769	0.773401
	473.4	Voice disturbance	respiratory	1116	114	1002	1.17447	0.0241188	0.773401
	465.2	Acute pharyngitis	respiratory	1353	194	1159	1.13264	0.0241336	0.773401
	705.8	Hyperhidrosis	dermatologic	1436	68	1368	1.21433	0.0247568	0.773401
	473	Diseases of the larynx and vocal cords	respiratory	1144	143	1001	1.15462	0.0257286	0.773401
	426.2	Atrioventricular [AV] block	circulatory system	1053	60	993	0.805392	0.0259967	0.773401
	649	Other conditions or status of the mother complicating pregnancy, childbirth, or the puerperium	pregnancy complications	1018	64	954	0.806571	0.0288686	0.784192
	359.2	Myopathy	neurological	1530	53	1477	0.807342	0.0302628	0.784192
	375.1	Dry eyes	sense organs	1462	222	1240	1.12407	0.030355	0.784192
	698	Pruritus and related conditions	dermatologic	1663	228	1435	0.894305	0.0307526	0.784192
	276.1	Electrolyte imbalance	endocrine/metabolic	1596	485	1111	0.918825	0.0341005	0.785037
	458	Hypotension	circulatory system	1551	219	1332	0.895544	0.0371401	0.785037
	470	Septal Deviations/Turbinate Hypertrophy	respiratory	1081	78	1003	1.18508	0.0389549	0.785037
	457.3	Encounter for long-term (current) use of aspirin	circulatory system	1358	410	948	0.910001	0.0403589	0.785037
	622	Polyp of female genital organs	genitourinary	1000	62	938	1.2092	0.0413293	0.785037
	292.1	Aphasia/speech disturbance	mental disorders	1466	87	1379	0.853152	0.0470025	0.785037
	579	Other symptoms involving abdomen and pelvis	digestive	1440	148	1292	0.883779	0.0472023	0.785037
	427.9	Palpitations	circulatory system	1230	234	996	1.11017	0.0506022	0.785037
	550.4	Umbilical hernia	digestive	1520	63	1457	1.19241	0.0507837	0.785037
	285.21	Anemia in chronic kidney disease	hematopoietic	1013	200	813	0.890879	0.0511347	0.785037
	568.1	Peritoneal adhesions (postoperative) (postinfection)	digestive	1470	87	1383	0.857106	0.0520194	0.785037
	457	Encounter for long-term (current) use of anticoagulants, antithrombotics, aspirin	circulatory system	1365	429	936	0.915252	0.052047	0.785037
	479	Other upper respiratory disease	respiratory	1296	316	980	1.0924	0.0531787	0.785037
	596.5	Functional disorders of bladder	genitourinary	1603	92	1511	1.15758	0.0533608	0.785037
	285.2	Anemia of chronic disease	hematopoietic	1108	306	802	0.907779	0.0537603	0.785037
	41.8	H. pylori	infectious diseases	1380	71	1309	0.845725	0.0551896	0.785037
	565	Anal and rectal conditions	digestive	1561	178	1383	1.11266	0.0599154	0.785037
	362	Other retinal disorders	sense organs	1446	177	1269	1.11642	0.0618875	0.785037
	350	Abnormal movement	neurological	1638	327	1311	1.08898	0.0627039	0.785037
	575.7	Other disorders of gallbladder	digestive	1555	69	1486	0.849532	0.0640004	0.785037
	366.2	Senile cataract	sense organs	1564	336	1228	1.09815	0.0651621	0.785037
	401.1	Essential hypertension	circulatory system	1657	1107	550	0.922447	0.0660738	0.785037
	495.2	Asthma with exacerbation	respiratory	1267	117	1150	1.1392	0.0660779	0.785037
	771.2	Cramp of limb	symptoms	1378	76	1302	1.16519	0.0672416	0.785037
	8.5	Bacterial enteritis	infectious diseases	1629	112	1517	0.879171	0.0677166	0.785037
	381.1	Otitis media	sense organs	1547	59	1488	0.840181	0.0678348	0.785037
	704	Diseases of hair and hair follicles	dermatologic	1508	190	1318	1.10484	0.0679215	0.785037
	306.9	Tension headache	mental disorders	1024	54	970	1.20019	0.0682317	0.785037
	578.2	Blood in stool	digestive	1450	119	1331	1.13134	0.068853	0.785037
	456	Chronic venous insufficiency [CVI]	circulatory system	1304	144	1160	0.890878	0.070007	0.785037
	366	Cataract	sense organs	1663	442	1221	1.08911	0.070309	0.785037
	514.2	Solitary pulmonary nodule	respiratory	1524	186	1338	0.902597	0.0708677	0.785037
	619	Noninflammatory female genital disorders	genitourinary	1027	351	676	0.918529	0.0715165	0.785037
	362.2	Degeneration of macula and posterior pole of retina	sense organs	1369	99	1270	1.14941	0.0715469	0.785037
	519.8	Other diseases of respiratory system, NEC	respiratory	1632	119	1513	1.12842	0.0726505	0.785037
	395.1	Nonrheumatic mitral valve disorders	circulatory system	1486	115	1371	0.881956	0.0727954	0.785037
	842	Other sprains and strains	injuries & poisonings	1507	185	1322	1.10339	0.0752918	0.785037
	200	Myeloproliferative disease	neoplasms	1624	80	1544	0.864909	0.0765798	0.785037
	568	Other disorders of peritoneum	digestive	1493	124	1369	0.888413	0.0780033	0.785037
	751.21	Cystic kidney disease	congenital anomalies	1614	66	1548	0.85154	0.0782581	0.785037
	528	Diseases of the oral soft tissues, excluding lesions specific for gingiva and tongue	digestive	1603	110	1493	1.12983	0.0798854	0.785037
	440	Atherosclerosis	circulatory system	1505	218	1287	0.905761	0.0812813	0.785037
	741.2	Stiffness of joint	musculoskeletal	1435	55	1380	0.839624	0.0833337	0.785037
	250.6	Polyneuropathy in diabetes	endocrine/metabolic	1048	124	924	0.883144	0.0846731	0.785037
	459.9	Circulatory disease NEC	circulatory system	1538	220	1318	0.913843	0.0863351	0.785037
	275.53	Disorders of phosphorus metabolism	endocrine/metabolic	1446	115	1331	0.887375	0.0864374	0.785037
	703.1	Ingrowing nail	dermatologic	1382	55	1327	1.18306	0.0869721	0.785037
	979	Adverse drug events and drug allergies	injuries & poisonings	1513	198	1315	1.09786	0.0871907	0.785037
	8	Intestinal infection	infectious diseases	1663	160	1503	0.903423	0.0883094	0.785037
	585.31	Renal dialysis	genitourinary	1219	180	1039	0.90362	0.0889698	0.785037
	440.9	Atherosclerosis of aorta	circulatory system	1460	158	1302	0.895641	0.0892031	0.785037
	401	Hypertension	circulatory system	1663	1121	542	0.927846	0.0898231	0.785037
	350.1	Abnormal involuntary movements	neurological	1510	172	1338	1.10305	0.0899342	0.785037
	401.3	Other hypertensive complications	circulatory system	802	224	578	0.89584	0.0901583	0.785037
	870	Open wounds of head; neck; and trunk	injuries & poisonings	1597	107	1490	0.886877	0.0945084	0.788148
	573.6	Nonspecific elevation of levels of transaminase or lactic acid dehydrogenase [LDH]	digestive	1365	127	1238	1.11589	0.096669	0.788148
	578	Gastrointestinal hemorrhage	digestive	1544	228	1316	1.08814	0.0987096	0.788148
	443.7	Peripheral angiopathy in diseases classified elsewhere	circulatory system	1423	73	1350	0.865267	0.0990041	0.788148
	590	Pyelonephritis	genitourinary	1252	52	1200	0.845569	0.0995616	0.788148
	442	Other aneurysm	circulatory system	1425	76	1349	0.869418	0.100254	0.788148
	599	Other symptoms/disorders or the urinary system	genitourinary	1636	576	1060	0.94026	0.101852	0.788148
	276.11	Hyperosmolality and/or hypernatremia	endocrine/metabolic	1255	86	1169	0.87686	0.104719	0.788148
	724	Other and unspecified disorders of back	musculoskeletal	1385	172	1213	1.10146	0.104836	0.788148
	481	Influenza	respiratory	1385	68	1317	1.1558	0.107114	0.788148
	523	Gingival and periodontal diseases	digestive	1587	57	1530	1.16498	0.107478	0.788148
	465	Acute upper respiratory infections of multiple or unspecified sites	respiratory	1609	463	1146	1.06535	0.108032	0.788148
	503	Pulmonary congestion and hypostasis	respiratory	1454	176	1278	0.912145	0.10963	0.788148
	198.1	Secondary malignancy of lymph nodes	neoplasms	1394	86	1308	0.880425	0.110879	0.788148
	701.4	Keloid scar	dermatologic	1442	79	1363	1.13996	0.112744	0.788148
	348	Other conditions of brain	neurological	1471	122	1349	0.89792	0.112856	0.788148
	244	Hypothyroidism	endocrine/metabolic	1466	244	1222	0.922203	0.113029	0.788148
	751.2	Congenital anomalies of urinary system	congenital anomalies	1626	84	1542	0.880103	0.114699	0.788148
	458.2	Iatrogenic hypotension	circulatory system	1430	64	1366	0.865347	0.117885	0.788148
	740.11	Osteoarthrosis, localized, primary	musculoskeletal	1624	554	1070	0.936614	0.117896	0.788148
	276	Disorders of fluid, electrolyte, and acid-base balance	endocrine/metabolic	1649	563	1086	0.942715	0.119671	0.788148
	627.3	Postmenopausal atrophic vaginitis	genitourinary	699	61	638	1.16603	0.120416	0.788148
	704.1	Alopecia	dermatologic	1434	107	1327	1.11592	0.120574	0.788148
	962.1	Adrenal cortical steroids causing adverse effects in therapeutic use	injuries & poisonings	1405	61	1344	1.15355	0.123859	0.788148
	497	Bronchitis	respiratory	1258	110	1148	1.11444	0.12608	0.788148
	317.1	Alcoholism	mental disorders	1482	83	1399	0.884173	0.126428	0.788148
	512	Other symptoms of respiratory system	respiratory	1663	921	742	1.05607	0.129506	0.788148
	495	Asthma	respiratory	1544	414	1130	1.06539	0.130746	0.788148
	611	Abnormal findings on mammogram or breast exam	genitourinary	1598	298	1300	1.07816	0.131091	0.788148
	401.22	Hypertensive chronic kidney disease	circulatory system	909	335	574	0.911737	0.131451	0.788148
	850	Hemorrhage or hematoma complicating a procedure	injuries & poisonings	1558	50	1508	0.856624	0.134977	0.788148
	429.3	Symptoms involving cardiovascular system	circulatory system	1500	288	1212	1.07292	0.135756	0.788148
	452	Other venous embolism and thrombosis	circulatory system	1386	253	1133	0.928654	0.136971	0.788148
	250.3	Insulin pump user	endocrine/metabolic	1121	200	921	0.916066	0.137266	0.788148
	292	Neurological disorders	mental disorders	1640	299	1341	0.93317	0.138237	0.788148
	241.1	Nontoxic uninodular goiter	endocrine/metabolic	1410	184	1226	0.917303	0.138731	0.788148
	174.1	Breast cancer [female]	neoplasms	924	103	821	0.896256	0.143156	0.788148
	174.11	Malignant neoplasm of female breast	neoplasms	924	103	821	0.896256	0.143156	0.788148
	250.1	Type 1 diabetes	endocrine/metabolic	993	68	925	0.874241	0.143782	0.788148
	228	Hemangioma and lymphangioma, any site	neoplasms	1663	68	1595	1.13822	0.143864	0.788148
	292.4	Altered mental status	mental disorders	1497	141	1356	0.909972	0.144238	0.788148
	483	Acute bronchitis and bronchiolitis	respiratory	1422	107	1315	1.11105	0.145173	0.788148
	110.12	Althete's foot	infectious diseases	1325	80	1245	1.12433	0.14593	0.788148
	714.1	Rheumatoid arthritis	musculoskeletal	1464	82	1382	1.12591	0.14649	0.788148
	569	Other disorders of intestine	digestive	1579	291	1288	1.06887	0.146862	0.788148
	54	Herpes simplex	infectious diseases	1289	112	1177	1.10649	0.147111	0.788148
	367	Disorders of refraction and accommodation; blindness and low vision	sense organs	1663	261	1402	1.07303	0.147371	0.788148
	743.12	Senile osteoporosis	musculoskeletal	1458	60	1398	1.1607	0.148534	0.788148
	381	Otitis media and Eustachian tube disorders	sense organs	1591	103	1488	0.899908	0.150455	0.788148
	790.6	Other abnormal blood chemistry	symptoms	1625	480	1145	1.05708	0.150743	0.788148
	367.9	Blindness and low vision	sense organs	1552	79	1473	1.12543	0.150977	0.788148
	327.7	Sleep related movement disorders	neurological	1178	59	1119	1.14403	0.152034	0.788148
	550.1	Inguinal hernia	digestive	1526	63	1463	1.14259	0.153062	0.788148
	338	Pain	neurological	1663	918	745	1.05268	0.154065	0.788148
	613	Other nonmalignant breast conditions	genitourinary	1663	178	1485	1.08681	0.154463	0.788148
	550	Abdominal hernia	digestive	1663	343	1320	1.06444	0.155046	0.788148
	110	Dermatophytosis / Dermatomycosis	infectious diseases	1524	283	1241	1.06882	0.156634	0.788148
	357	Inflammatory and toxic neuropathy	neurological	1629	285	1344	0.935721	0.156805	0.788148
	389.4	Tinnitus	sense organs	1513	101	1412	0.89947	0.157053	0.788148
	458.9	Hypotension NOS	circulatory system	1511	166	1345	0.920014	0.157338	0.788148
	994.21	Septic shock	injuries & poisonings	1542	54	1488	0.869836	0.15785	0.788148
	751	Genitourinary congenital anomalies	congenital anomalies	1629	91	1538	0.896181	0.159649	0.788903
	594.1	Calculus of kidney	genitourinary	1638	107	1531	0.90417	0.162296	0.788903
	263	Other nutritional deficiency	endocrine/metabolic	1083	116	967	0.905278	0.16246	0.788903
	611.1	Abnormal mammogram	genitourinary	1539	216	1323	1.08238	0.163267	0.788903
	599.5	Frequency of urination and polyuria	genitourinary	1379	256	1123	1.07296	0.164734	0.788903
	459.7	Blood vessel replaced	circulatory system	1435	102	1333	0.903806	0.164856	0.788903
	379	Other disorders of eye	sense organs	1475	248	1227	1.07556	0.165825	0.788903
	707.2	Chronic ulcer of leg or foot	dermatologic	1619	55	1564	0.873628	0.166841	0.788903
	586.2	Cyst of kidney, acquired	genitourinary	1188	162	1026	0.914868	0.17016	0.793019
	706.8	Other specified diseases of sebaceous glands	dermatologic	1445	87	1358	0.897193	0.171282	0.793019
	585.32	End stage renal disease	genitourinary	1223	168	1055	0.919787	0.172035	0.793019
	798.1	Chronic fatigue syndrome	symptoms	1243	62	1181	0.88157	0.172154	0.793019
	580.3	Nephritis and nephropathy without mention of glomerulonephritis	genitourinary	1232	179	1053	0.92314	0.176367	0.796777
	722	Intervertebral disc disorders	musculoskeletal	1583	429	1154	0.943643	0.176851	0.796777
	348.8	Encephalopathy, not elsewhere classified	neurological	1442	89	1353	0.899268	0.177758	0.796777
	198	Secondary malignant neoplasm	neoplasms	1450	148	1302	0.919076	0.178162	0.796777
	244.2	Acquired hypothyroidism	endocrine/metabolic	1333	98	1235	0.902381	0.178549	0.796777
	715.1	Sacroiliitis NEC	musculoskeletal	1449	69	1380	1.12658	0.182354	0.798262
	364	Corneal opacity and other disorders of cornea	sense organs	1333	50	1283	1.14488	0.183204	0.798262
	724.8	Other symptoms referable to back	musculoskeletal	1277	56	1221	1.13756	0.183593	0.798262
	452.2	Deep vein thrombosis [DVT]	circulatory system	1350	180	1170	0.926704	0.183865	0.798262
	173	Neoplasm of uncertain behavior of skin	neoplasms	1654	109	1545	1.09816	0.184606	0.798262
	250.24	Type 2 diabetes with neurological manifestations	endocrine/metabolic	1084	160	924	0.917967	0.189416	0.798262
	580	Nephritis; nephrosis; renal sclerosis	genitourinary	1258	207	1051	0.929412	0.190994	0.798262
	626.13	Irregular menstrual cycle	genitourinary	757	115	642	1.1036	0.191195	0.798262
	535	Gastritis and duodenitis	digestive	1569	212	1357	0.932754	0.191833	0.798262
	947	Urticaria	dermatologic	1298	69	1229	1.12053	0.192387	0.798262
	351	Other peripheral nerve disorders	neurological	1601	364	1237	0.945049	0.192725	0.798262
	560.1	Paralytic ileus	digestive	1290	86	1204	1.10821	0.196769	0.798262
	512.1	Wheezing	respiratory	983	115	868	1.09903	0.196802	0.798262
	382	Otalgia	sense organs	1593	109	1484	1.09491	0.197114	0.798262
	720.1	Spinal stenosis of lumbar region	musculoskeletal	1374	155	1219	0.919131	0.199647	0.798262
	174	Breast cancer	neoplasms	1558	105	1453	0.909873	0.200824	0.798262
	560.4	Other intestinal obstruction	digestive	1281	66	1215	0.890482	0.202897	0.798262
	496.2	Chronic bronchitis	respiratory	1237	94	1143	1.10445	0.206191	0.798262
	594	Urinary calculus	genitourinary	1647	128	1519	0.919987	0.206768	0.798262
	272.11	Hypercholesterolemia	endocrine/metabolic	1235	431	804	1.06436	0.206903	0.798262
	782.3	Edema	symptoms	1623	422	1201	0.949217	0.207157	0.798262
	627.22	Need for Hormone replacement therapy (postmenopausal)	genitourinary	674	57	617	0.879413	0.208525	0.798262
	317	Alcohol-related disorders	mental disorders	1494	103	1391	0.912506	0.208838	0.798262
	619.4	Noninflammatory disorders of vagina	genitourinary	945	180	765	0.928594	0.210793	0.798262
	681.7	Cellulitis and abscess of trunk	dermatologic	1454	68	1386	1.11488	0.214218	0.798262
	726.4	Calcaneal spur; Exostosis NOS	musculoskeletal	1180	62	1118	1.1239	0.21423	0.798262
	740.1	Osteoarthritis; localized	musculoskeletal	1628	560	1068	0.949611	0.215126	0.798262
	464	Acute sinusitis	respiratory	1339	169	1170	1.07619	0.216796	0.798262
	244.4	Hypothyroidism NOS	endocrine/metabolic	1448	223	1225	0.937195	0.219756	0.798262
	589	Abnormal results of function study of kidney	genitourinary	1109	56	1053	0.883991	0.220035	0.798262
	990	Effects radiation NOS	injuries & poisonings	1514	132	1382	0.922929	0.223115	0.798262
	429	Ill-defined descriptions and complications of heart disease	circulatory system	1549	345	1204	1.0549	0.223759	0.798262
	285	Other anemias	hematopoietic	1591	866	725	0.956749	0.223855	0.798262
	765	Cervical radiculitis	symptoms	1378	133	1245	1.08287	0.225656	0.798262
	783	Fever of unknown origin	symptoms	1663	314	1349	1.05525	0.225739	0.798262
	289.9	Abnormality of red blood cells	hematopoietic	1163	62	1101	1.11966	0.226958	0.798262
	411.4	Coronary atherosclerosis	circulatory system	1584	348	1236	0.946153	0.227762	0.798262
	215	Other benign neoplasm of connective and other soft tissue	neoplasms	1611	161	1450	0.928853	0.228351	0.798262
	564.1	Irritable Bowel Syndrome	digestive	1308	85	1223	0.906379	0.228417	0.798262
	714	Rheumatoid arthritis and other inflammatory polyarthropathies	musculoskeletal	1486	110	1376	1.08981	0.228531	0.798262
	703	Diseases of nail, NOS	dermatologic	1497	172	1325	1.07349	0.22927	0.798262
	656	Other perinatal conditions of fetus or newborn	pregnancy complications	1663	62	1601	0.888023	0.23018	0.798262
	53	Herpes zoster	infectious diseases	1254	75	1179	0.901272	0.230267	0.798262
	196	Radiotherapy	neoplasms	1456	490	966	0.953553	0.230995	0.798262
	513.8	Disorders of diaphragm	respiratory	1620	96	1524	0.913774	0.23162	0.798262
	531	Peptic ulcer (excl. esophageal)	digestive	1663	116	1547	0.92044	0.232108	0.798262
	586	Other disorders of the kidney and ureters	genitourinary	1429	425	1004	0.948617	0.232572	0.798262
	433.1	Occlusion and stenosis of precerebral arteries	circulatory system	1515	121	1394	0.919861	0.235262	0.798262
	41.4	E. coli	infectious diseases	1389	64	1325	1.11254	0.236212	0.798262
	512.7	Shortness of breath	respiratory	1425	634	791	1.04766	0.236874	0.798262
	276.5	Hypovolemia	endocrine/metabolic	1367	219	1148	0.939258	0.238454	0.798262
	610	Benign mammary dysplasias	genitourinary	828	100	728	1.09294	0.239768	0.798262
	372	Disorders of conjunctiva	sense organs	1393	124	1269	1.08338	0.240736	0.798262
	457.2	Encounter for long-term (current) use of antiplatelets/antithrombotics	circulatory system	1226	85	1141	0.908533	0.240796	0.798262
	279.7	Other immunological findings	endocrine/metabolic	1517	170	1347	1.06984	0.241936	0.798262
	401.21	Hypertensive heart disease	circulatory system	735	162	573	0.911975	0.242929	0.798262
	79.1	Varicella infection	infectious diseases	1244	65	1179	1.11106	0.244128	0.798262
	695.8	Other specified erythematous conditions	dermatologic	1291	50	1241	1.12736	0.245153	0.798262
	327.32	Obstructive sleep apnea	neurological	1422	313	1109	1.05401	0.245558	0.798262
	250.7	Diabetic retinopathy	endocrine/metabolic	1342	81	1261	0.909341	0.247564	0.798262
	197	Chemotherapy	neoplasms	1523	592	931	0.957556	0.247599	0.798262
	427.11	Paroxysmal supraventricular tachycardia	circulatory system	1092	96	996	1.09264	0.249305	0.798262
	285.1	Acute posthemorrhagic anemia	hematopoietic	1051	278	773	0.941921	0.249317	0.798262
	722.6	Degeneration of intervertebral disc	musculoskeletal	1548	386	1162	0.949543	0.254488	0.809136
	41.1	Staphylococcus infections	infectious diseases	1405	79	1326	0.91025	0.256069	0.809136
	994	Sepsis and SIRS	injuries & poisonings	1663	218	1445	0.942945	0.25803	0.809136
	728.7	Fasciitis	musculoskeletal	1228	104	1124	1.08603	0.258341	0.809136
	726.1	Enthesopathy	musculoskeletal	1379	268	1111	1.05732	0.259822	0.809136
	707.3	Chronic ulcer of unspecified site	dermatologic	1614	50	1564	0.891559	0.260478	0.809136
	587	Kidney replaced by transpant	genitourinary	1147	93	1054	0.915213	0.261173	0.809136
	531.4	Peptic ulcer, site unspecified	digestive	1650	70	1580	0.906522	0.262698	0.809136
	420	Carditis	circulatory system	1569	147	1422	0.933685	0.262912	0.809136
	727.1	Synovitis and tenosynovitis	musculoskeletal	1317	199	1118	0.939446	0.266206	0.810135
	577	Diseases of pancreas	digestive	1663	128	1535	0.929236	0.267457	0.810135
	291.8	Alteration of consciousness	mental disorders	1474	105	1369	0.921281	0.268085	0.810135
	478	Throat pain	respiratory	1052	52	1000	1.11633	0.269316	0.810135
	272.13	Mixed hyperlipidemia	endocrine/metabolic	1066	259	807	0.936967	0.269587	0.810135
	415.21	Primary pulmonary hypertension	circulatory system	1462	57	1405	0.897908	0.270601	0.810135
	401.2	Hypertensive heart and/or renal disease	circulatory system	1023	455	568	0.939816	0.271919	0.810135
	282	Hereditary hemolytic anemias	hematopoietic	932	114	818	0.919751	0.272314	0.810135
	706.2	Sebaceous cyst	dermatologic	1468	103	1365	1.08268	0.276606	0.814549
	580.4	Renal sclerosis, NOS	genitourinary	1105	50	1055	0.893228	0.277006	0.814549
	588	Disorders resulting from impaired renal function	genitourinary	1224	172	1052	0.935833	0.27722	0.814549
	276.14	Hypopotassemia	endocrine/metabolic	1370	219	1151	0.943881	0.279049	0.816563
	278.1	Obesity	endocrine/metabolic	1549	594	955	0.960275	0.281824	0.821314
	427.6	Premature beats	circulatory system	1132	139	993	1.07414	0.285263	0.827958
	626.1	Irregular menstrual cycle/bleeding	genitourinary	853	220	633	1.06487	0.286674	0.828685
	715	Other inflammatory spondylopathies	musculoskeletal	1475	108	1367	1.08064	0.29062	0.834529
	701.1	Keratoderma, acquired	dermatologic	1483	123	1360	1.07369	0.291033	0.834529
	801	Fracture of ankle and foot	injuries & poisonings	1565	69	1496	1.0954	0.293329	0.837746
	394	Rheumatic disease of the heart valves	circulatory system	1486	118	1368	0.930687	0.296618	0.8406
	327.3	Sleep apnea	neurological	1470	374	1096	1.04527	0.296682	0.8406
	386.9	Dizziness and giddiness (Light-headedness and vertigo)	sense organs	1650	344	1306	1.04657	0.299202	0.843524
	339	Other headache syndromes	neurological	1578	422	1156	1.0429	0.300077	0.843524
	396	Abnormal heart sounds	circulatory system	1558	178	1380	1.06074	0.301691	0.844734
	275.3	Disorders of magnesium metabolism	endocrine/metabolic	1450	136	1314	0.935895	0.303893	0.845112
	790	Nonspecific findings on examination of blood	symptoms	1441	223	1218	0.947748	0.304193	0.845112
	743	Osteoporosis, osteopenia and pathological fracture	musculoskeletal	1663	377	1286	1.04642	0.306375	0.84668
	588.2	Secondary hyperparathyroidism (of renal origin)	genitourinary	1220	167	1053	0.938818	0.307129	0.84668
	280.1	Iron deficiency anemias, unspecified or not due to blood loss	hematopoietic	1149	343	806	0.952363	0.31095	0.850548
	443.9	Peripheral vascular disease, unspecified	circulatory system	1477	124	1353	0.932959	0.312813	0.850548
	288	Diseases of white blood cells	hematopoietic	1330	289	1041	0.952964	0.312888	0.850548
	509.8	Dependence on respirator [Ventilator] or supplemental oxygen	respiratory	1391	67	1324	0.91356	0.313297	0.850548
	949	Allergies, other	injuries & poisonings	1405	272	1133	1.04958	0.317466	0.851118
	724.9	Other unspecified back disorders	musculoskeletal	1274	55	1219	1.10312	0.319028	0.851118
	443	Peripheral vascular disease	circulatory system	1522	180	1342	0.944231	0.320401	0.851118
	605	Erectile dysfunction [ED]	genitourinary	508	153	355	0.93138	0.321674	0.851118
	851	Complications of transplants and reattached limbs	injuries & poisonings	1577	112	1465	0.932661	0.322828	0.851118
	277	Other disorders of metabolism	endocrine/metabolic	1607	215	1392	0.949526	0.323601	0.851118
	809	Fracture of unspecified bones	injuries & poisonings	1604	522	1082	0.963334	0.32424	0.851118
	599.4	Urinary incontinence	genitourinary	1276	158	1118	0.939491	0.324985	0.851118
	286.8	Hypercoagulable state	hematopoietic	1444	57	1387	0.91053	0.326236	0.851118
	530.5	Disorders of esophageal motility	digestive	1041	56	985	1.09903	0.327091	0.851118
	561	Symptoms involving digestive system	digestive	1530	558	972	1.03839	0.327948	0.851118
	727	Other disorders of synovium, tendon, and bursa	musculoskeletal	1443	333	1110	0.9563	0.328909	0.851118
	727.4	Ganglion and cyst of synovium, tendon, and bursa	musculoskeletal	1183	55	1128	0.909197	0.329004	0.851118
	686	Other local infections of skin and subcutaneous tissue	dermatologic	1474	132	1342	1.06523	0.330811	0.852705
	110.11	Dermatophytosis of nail	infectious diseases	1430	187	1243	1.05578	0.332801	0.853477
	433.21	Cerebral artery occlusion, with cerebral infarction	circulatory system	1552	136	1416	0.939021	0.333502	0.853477
	280	Iron deficiency anemias	hematopoietic	1183	380	803	0.956228	0.334806	0.853755
	288.2	Elevated white blood cell count	hematopoietic	1307	258	1049	0.953776	0.341435	0.862498
	386.2	Peripheral or central vertigo	sense organs	1397	53	1344	1.0991	0.342711	0.862498
	414	Other forms of chronic heart disease	circulatory system	1412	133	1279	1.06368	0.342868	0.862498
	624	Symptoms involving female genital tract	genitourinary	962	95	867	1.07542	0.343067	0.862498
	681.5	Cellulitis and abscess of leg, except foot	dermatologic	1467	77	1390	0.924625	0.344441	0.862915
	626.14	Irregular menstrual bleeding	genitourinary	702	61	641	0.911607	0.348852	0.870911
	531.2	Gastric ulcer	digestive	1635	55	1580	0.912872	0.355583	0.872673
	275.5	Disorders of calcium/phosphorus metabolism	endocrine/metabolic	1508	197	1311	0.950677	0.355828	0.872673
	743.9	Osteopenia or other disorder of bone and cartilage	musculoskeletal	1603	301	1302	1.0453	0.355846	0.872673
	250.25	Diabetes type 2 with peripheral circulatory disorders	endocrine/metabolic	1062	138	924	1.06592	0.356265	0.872673
	379.2	Disorders of vitreous body	sense organs	1414	173	1241	1.05834	0.356985	0.872673
	110.1	Dermatophytosis	infectious diseases	1505	263	1242	1.04571	0.357342	0.872673
	721.1	Spondylosis without myelopathy	musculoskeletal	1522	366	1156	0.958444	0.361222	0.872673
	246.7	Abnormal results of function study of thyroid	endocrine/metabolic	1291	64	1227	1.08536	0.363902	0.872673
	789	Nausea and vomiting	symptoms	1663	552	1111	1.03434	0.364089	0.872673
	706.1	Acne	dermatologic	1468	95	1373	1.07178	0.367106	0.872673
	585.3	Chronic renal failure [CKD]	genitourinary	1486	467	1019	0.961712	0.368494	0.872673
	792.1	Papanicolaou smear of cervix or vagina with atypical squamous cells	genitourinary	749	70	679	0.924829	0.374545	0.872673
	960	Poisoning by antibiotics	injuries & poisonings	1492	292	1200	1.04321	0.376451	0.872673
	304	Adjustment reaction	mental disorders	1128	162	966	1.05517	0.378526	0.872673
	433.2	Occlusion of cerebral arteries	circulatory system	1556	140	1416	0.945132	0.378874	0.872673
	962	Poisoning by hormones and synthetic substitutes	injuries & poisonings	1411	72	1339	1.07844	0.379651	0.872673
	70.3	Viral hepatitis C	infectious diseases	1250	75	1175	0.928772	0.383792	0.872673
	835	Internal derangement of knee	injuries & poisonings	1613	75	1538	0.928927	0.383952	0.872673
	565.1	Anal and rectal polyp	digestive	1473	69	1404	1.07832	0.385953	0.872673
	745	Pain in joint	musculoskeletal	1663	875	788	0.969139	0.387369	0.872673
	575.8	Other disorders of biliary tract	digestive	1553	56	1497	0.920268	0.3877	0.872673
	175	Acquired absence of breast	neoplasms	758	65	693	0.924584	0.388353	0.872673
	569.2	Gastrointestinal complications	digestive	1474	54	1420	1.08776	0.388823	0.872673
	598	Abnormal findings on examination of urine	genitourinary	1663	126	1537	1.05793	0.392626	0.872673
	760	Back pain	symptoms	1663	658	1005	1.03176	0.392895	0.872673
	516	Abnormal sputum	respiratory	1663	55	1608	0.919919	0.393911	0.872673
	327	Sleep disorders	neurological	1515	435	1080	1.03527	0.395067	0.872673
	418.1	Precordial pain	circulatory system	1226	79	1147	1.07293	0.396018	0.872673
	374	Other disorders of eyelids	sense organs	1374	108	1266	0.939085	0.397199	0.872673
	536.3	Gastroparesis	digestive	1466	63	1403	0.924951	0.397342	0.872673
	346.1	Nonspecific abnormal findings on radiological and other examination of skull and head	neurological	1412	72	1340	0.927988	0.397432	0.872673
	395	Heart valve disorders	circulatory system	1570	228	1342	0.957238	0.39838	0.872673
	289	Other diseases of blood and blood-forming organs	hematopoietic	1297	223	1074	1.04569	0.399185	0.872673
	764	Sciatica	symptoms	1480	240	1240	1.0445	0.399761	0.872673
	276.12	Hyposmolality and/or hyponatremia	endocrine/metabolic	1327	177	1150	0.952408	0.400408	0.872673
	592	Cystitis and urethritis	genitourinary	1404	205	1199	0.955153	0.401117	0.872673
	536.8	Dyspepsia and other specified disorders of function of stomach	digestive	1524	136	1388	1.05439	0.402987	0.872673
	585.33	Chronic Kidney Disease, Stage III	genitourinary	1363	317	1046	0.958786	0.404994	0.872673
	628	Ovarian cyst	genitourinary	700	62	638	0.921525	0.405522	0.872673
	573	Other disorders of liver	digestive	1442	230	1212	1.04361	0.407135	0.872673
	580.2	Nephrotic syndrome without mention of glomerulonephritis	genitourinary	1108	55	1053	0.920075	0.407357	0.872673
	281	Other deficiency anemia	hematopoietic	902	82	820	0.929753	0.409055	0.872673
	447	Other disorders of arteries and arterioles	circulatory system	1469	141	1328	1.0539	0.409117	0.872673
	766	Neuralgia, neuritis, and radiculitis NOS	symptoms	1367	121	1246	1.05749	0.409907	0.872673
	418	Nonspecific chest pain	circulatory system	1659	653	1006	1.03023	0.410033	0.872673
	420.2	Pericarditis	circulatory system	1551	120	1431	0.946481	0.410977	0.872673
	415.2	Chronic pulmonary heart disease	circulatory system	1550	162	1388	0.952026	0.412751	0.872673
	250.2	Type 2 diabetes	endocrine/metabolic	1452	555	897	1.03455	0.413178	0.872673
	389.1	Sensorineural hearing loss	sense organs	1526	113	1413	0.942643	0.413322	0.872673
	573.7	Abnormal results of function study of liver	digestive	1346	107	1239	1.05969	0.413405	0.872673
	291	Other specified nonpsychotic and/or transient mental disorders	mental disorders	1494	125	1369	0.945786	0.414109	0.872673
	386	Vertiginous syndromes and other disorders of vestibular system	sense organs	1417	75	1342	1.07138	0.414208	0.872673
	646	Other complications of pregnancy NEC	pregnancy complications	1027	52	975	0.919451	0.417202	0.872673
	706	Diseases of sebaceous glands	dermatologic	1594	244	1350	1.04142	0.417493	0.872673
	278	Overweight, obesity and other hyperalimentation	endocrine/metabolic	1663	734	929	0.971659	0.417518	0.872673
	733	Other disorders of bone and cartilage	musculoskeletal	1459	294	1165	1.04097	0.421537	0.872673
	269	Proteinuria	endocrine/metabolic	1599	181	1418	1.04656	0.422301	0.872673
	415.1	Acute pulmonary heart disease	circulatory system	1503	96	1407	0.940453	0.422677	0.872673
	415.11	Pulmonary embolism and infarction, acute	circulatory system	1503	96	1407	0.940453	0.422677	0.872673
	185	Cancer of prostate	neoplasms	498	107	391	1.07839	0.422892	0.872673
	41.2	Streptococcus infection	infectious diseases	1383	55	1328	1.08167	0.424944	0.87369
	726.3	Bursitis	musculoskeletal	1200	76	1124	0.935238	0.426683	0.87369
	260.2	severe protein-calorie malnutrition	endocrine/metabolic	1070	90	980	1.06431	0.427089	0.87369
	735.1	Flat foot	musculoskeletal	1464	52	1412	1.08246	0.428919	0.87369
	242	Thyrotoxicosis with or without goiter	endocrine/metabolic	1319	85	1234	0.938298	0.430501	0.87369
	707	Chronic ulcer of skin	dermatologic	1663	117	1546	0.947637	0.430727	0.87369
	535.2	Atrophic gastritis	digestive	1500	125	1375	0.94832	0.432226	0.874248
	994.2	Sepsis	injuries & poisonings	1657	204	1453	0.959245	0.436106	0.879603
	681.3	Cellulitis and abscess of arm/hand	dermatologic	1445	52	1393	0.925597	0.44097	0.886908
	580.31	Nephritis and nephropathy in diseases classified elsewhere	genitourinary	1175	122	1053	0.947954	0.443452	0.887747
	496.21	Obstructive chronic bronchitis	respiratory	1207	63	1144	1.07415	0.443873	0.887747
	379.9	Pain, swelling or discharge of eye	sense organs	1354	120	1234	1.05341	0.445773	0.887818
	701.2	Scar conditions and fibrosis of skin	dermatologic	1433	84	1349	0.941419	0.448793	0.887818
	272	Disorders of lipoid metabolism	endocrine/metabolic	1663	904	759	1.03123	0.449852	0.887818
	840.2	Rotator cuff (capsule) sprain	injuries & poisonings	1397	61	1336	1.07203	0.450889	0.887818
	695	Erythematous conditions	dermatologic	1424	185	1239	1.04398	0.450992	0.887818
	293	Symptoms involving head and neck	mental disorders	1555	66	1489	1.06934	0.451608	0.887818
	41	Bacterial infection NOS	infectious diseases	1598	335	1263	0.967588	0.453278	0.887818
	38.3	Bacteremia	infectious diseases	1412	82	1330	0.941056	0.454349	0.887818
	278.11	Morbid obesity	endocrine/metabolic	1362	362	1000	0.967338	0.4551	0.887818
	295	Schizophrenia and other psychotic disorders	mental disorders	1031	54	977	0.928341	0.459795	0.888833
	573.3	Hepatomegaly	digestive	1345	109	1236	1.05364	0.45982	0.888833
	189	Cancer of urinary organs (incl. kidney and bladder)	neoplasms	1663	58	1605	0.931678	0.459986	0.888833
	591	Urinary tract infection	genitourinary	1527	369	1158	0.968881	0.461923	0.888833
	614.5	Inflammatory disease of cervix, vagina, and vulva	genitourinary	991	159	832	1.04603	0.461943	0.888833
	428.2	Heart failure NOS	circulatory system	1475	132	1343	0.953324	0.466082	0.888833
	690	Erythematosquamous dermatosis	dermatologic	1328	83	1245	1.06035	0.466501	0.888833
	627.1	Postmenopausal bleeding	genitourinary	701	59	642	1.07267	0.466727	0.888833
	600	Hyperplasia of prostate	genitourinary	546	172	374	1.05726	0.467504	0.888833
	293.1	Swelling, mass, or lump in head and neck [Space-occupying lesion, intracranial NOS]	mental disorders	1643	146	1497	1.04553	0.469243	0.888833
	250.41	Impaired fasting glucose	endocrine/metabolic	1068	144	924	0.952833	0.469698	0.888833
	595	Hydronephrosis	genitourinary	1592	69	1523	0.939279	0.471319	0.888833
	429.1	Heart transplant/surgery	circulatory system	1395	57	1338	1.07053	0.471803	0.888833
	455	Hemorrhoids	circulatory system	1443	391	1052	1.03141	0.476398	0.895127
	613.5	Mastodynia	genitourinary	1611	92	1519	1.05676	0.478023	0.895823
	378	Strabismus and other disorders of binocular eye movements	sense organs	1290	50	1240	0.928863	0.479289	0.895843
	371	Inflammation of the eye	sense organs	1479	210	1269	1.03802	0.484301	0.900529
	425	Cardiomyopathy	circulatory system	1616	178	1438	1.04034	0.484318	0.900529
	550.2	Diaphragmatic hernia	digestive	1557	199	1358	1.03883	0.487018	0.901987
	262	Mineral deficiency NEC	endocrine/metabolic	1043	63	980	1.06549	0.487629	0.901987
	614	Inflammatory diseases of female pelvic organs	genitourinary	1008	187	821	1.04037	0.490409	0.903268
	433	Cerebrovascular disease	circulatory system	1656	302	1354	0.967659	0.490852	0.903268
	695.4	Lupus (localized and systemic)	dermatologic	1298	63	1235	0.938063	0.493073	0.904798
	250.23	Type 2 diabetes with ophthalmic manifestations	endocrine/metabolic	1037	114	923	0.948803	0.494217	0.904798
	709	Diffuse diseases of connective tissue	dermatologic	1307	93	1214	1.05344	0.497867	0.909148
	599.9	Other abnormality of urination	genitourinary	1232	111	1121	0.953614	0.501052	0.910421
	250	Diabetes mellitus	endocrine/metabolic	1465	570	895	1.028	0.501114	0.910421
	690.1	Seborrheic dermatitis	dermatologic	1325	80	1245	1.05618	0.504668	0.914551
	289.4	Lymphadenitis	hematopoietic	1274	199	1075	0.964506	0.513863	0.918291
	480.1	Bacterial pneumonia	respiratory	1410	95	1315	0.95163	0.516048	0.918291
	701	Other hypertrophic and atrophic conditions of skin	dermatologic	1648	341	1307	1.02861	0.516836	0.918291
	772	Symptoms of the muscles	symptoms	1500	76	1424	1.05506	0.51785	0.918291
	427.5	Arrhythmia (cardiac) NOS	circulatory system	1088	92	996	1.05206	0.51856	0.918291
	737	Curvature of spine	musculoskeletal	1488	86	1402	1.05166	0.520061	0.918291
	721	Spondylosis and allied disorders	musculoskeletal	1531	383	1148	0.971051	0.520071	0.918291
	507	Pleurisy; pleural effusion	respiratory	1538	335	1203	0.971657	0.520786	0.918291
	411.8	Other chronic ischemic heart disease, unspecified	circulatory system	1376	101	1275	1.04914	0.521004	0.918291
	537	Other disorders of stomach and duodenum	digestive	1571	205	1366	1.03487	0.521775	0.918291
	290	Delirium dementia and amnestic and other cognitive disorders	mental disorders	1463	78	1385	0.946307	0.524063	0.918291
	480	Pneumonia	respiratory	1569	295	1274	0.970773	0.524116	0.918291
	571.5	Other chronic nonalcoholic liver disease	digestive	1474	276	1198	1.0309	0.525064	0.918291
	840	Sprains and strains	injuries & poisonings	1602	296	1306	1.0296	0.525996	0.918291
	681	Superficial cellulitis and abscess	dermatologic	1615	239	1376	1.0319	0.526742	0.918291
	296.22	Major depressive disorder	mental disorders	1387	431	956	0.973815	0.528388	0.918291
	535.9	Gastritis and duodenitis, NOS	digestive	1504	93	1411	0.952182	0.529316	0.918291
	195.1	Malignant neoplasm, other	neoplasms	1520	204	1316	0.965847	0.530102	0.918291
	785	Abdominal pain	symptoms	1663	814	849	1.0223	0.532473	0.918291
	550.5	Ventral hernia	digestive	1546	90	1456	1.04969	0.533329	0.918291
	556	Ulceration of the lower GI tract	digestive	1270	50	1220	1.06627	0.535164	0.918291
	592.11	Acute cystitis	genitourinary	1364	164	1200	0.963251	0.535883	0.918291
	369	Infection of the eye	sense organs	1410	139	1271	1.03993	0.536313	0.918291
	535.8	Other specified gastritis	digestive	1468	51	1417	0.940136	0.541138	0.924336
	249	Secondary diabetes mellitus	endocrine/metabolic	1064	140	924	0.960132	0.544635	0.926541
	687.1	Rash and other nonspecific skin eruption	dermatologic	1448	316	1132	1.02793	0.547015	0.926541
	240	Simple and unspecified goiter	endocrine/metabolic	1309	72	1237	1.05326	0.551679	0.926541
	514	Abnormal findings examination of lungs	respiratory	1640	599	1041	0.977815	0.552316	0.926541
	782.6	Pallor and flushing	symptoms	1339	62	1277	1.05678	0.552792	0.926541
	729	Other disorders of soft tissues	musculoskeletal	1332	396	936	1.02632	0.553309	0.926541
	771	Musculoskeletal symptoms referable to limbs	symptoms	1456	170	1286	1.03515	0.554161	0.926541
	345.3	Convulsions	neurological	1453	98	1355	0.95654	0.554508	0.926541
	369.5	Conjunctivitis, infectious	sense organs	1396	123	1273	1.04023	0.554736	0.926541
	689	Disorder of skin and subcutaneous tissue NOS	dermatologic	1663	276	1387	1.02825	0.555817	0.926541
	79	Viral infection	infectious diseases	1441	373	1068	1.02536	0.558518	0.926541
	327.1	Hypersomnia	neurological	1225	106	1119	1.04243	0.559358	0.926541
	539	Bariatric surgery	digestive	1663	86	1577	0.954776	0.561031	0.926541
	380.1	Otitis externa	sense organs	1474	54	1420	0.945007	0.563423	0.926541
	695.42	Systemic lupus erythematosus	dermatologic	1296	61	1235	0.946815	0.563571	0.926541
	707.1	Decubitus ulcer	dermatologic	1609	51	1558	1.05974	0.565138	0.926541
	704.8	Other specified diseases of hair and hair follicles	dermatologic	1419	99	1320	1.04323	0.566726	0.926541
	38.1	Gram negative septicemia	infectious diseases	1383	51	1332	0.94343	0.566963	0.926541
	526	Diseases of the jaws	digestive	1598	69	1529	0.951051	0.568199	0.926541
	509	Respiratory failure, insufficiency, arrest	respiratory	1517	223	1294	1.02976	0.569387	0.926541
	428.1	Congestive heart failure (CHF) NOS	circulatory system	1559	229	1330	0.971007	0.570834	0.926541
	593.2	Microscopic hematuria	genitourinary	1277	108	1169	1.04165	0.570978	0.926541
	496.1	Emphysema	respiratory	1227	96	1131	1.04536	0.572444	0.926814
	726	Peripheral enthesopathies and allied syndromes	musculoskeletal	1539	456	1083	1.02339	0.574536	0.928097
	761	Cervicalgia	symptoms	1663	351	1312	1.02441	0.577246	0.928129
	571.51	Cirrhosis of liver without mention of alcohol	digestive	1324	67	1257	0.951049	0.578771	0.928129
	296.2	Depression	mental disorders	1405	449	956	0.977407	0.58153	0.928129
	572	Ascites (non malignant)	digestive	1355	122	1233	0.963526	0.581638	0.928129
	356	Hereditary and idiopathic peripheral neuropathy	neurological	1612	114	1498	1.03925	0.582355	0.928129
	260.3	Adult failure to thrive	endocrine/metabolic	1047	56	991	1.05494	0.584599	0.928129
	571	Chronic liver disease and cirrhosis	digestive	1483	290	1193	1.02585	0.586619	0.928129
	426	Cardiac conduction disorders	circulatory system	1434	490	944	0.977544	0.588305	0.928129
	738.4	Acquired spondylolisthesis	musculoskeletal	1467	73	1394	0.95332	0.589433	0.928129
	740	Osteoarthrosis	musculoskeletal	1663	703	960	0.978445	0.589934	0.928129
	286.7	Other and unspecified coagulation defects	hematopoietic	1452	76	1376	0.956376	0.590635	0.928129
	300	Anxiety disorders	mental disorders	1484	552	932	0.979605	0.592077	0.928129
	562	Diverticulosis and diverticulitis	digestive	1439	307	1132	0.973852	0.592191	0.928129
	536	Disorders of function of stomach	digestive	1552	192	1360	1.02965	0.592755	0.928129
	513	Respiratory abnormalities	respiratory	1663	154	1509	0.968418	0.594903	0.928543
	338.2	Chronic pain	neurological	1584	704	880	0.980454	0.595783	0.928543
	272.1	Hyperlipidemia	endocrine/metabolic	1661	900	761	1.02178	0.597958	0.928543
	512.9	Other dyspnea	respiratory	1320	502	818	1.02221	0.599565	0.928543
	241.2	Nontoxic multinodular goiter	endocrine/metabolic	1386	160	1226	0.967552	0.600265	0.928543
	227	Benign neoplasm of other endocrine glands and related structures	neoplasms	1637	52	1585	0.948382	0.601946	0.928543
	687.4	Disturbance of skin sensation	dermatologic	1450	346	1104	1.02325	0.602924	0.928543
	426.7	Abnormal electrocardiogram [ECG] [EKG]	circulatory system	1363	406	957	0.977228	0.603423	0.928543
	530.2	Esophageal bleeding (varices/hemorrhage)	digestive	1048	69	979	1.0466	0.60533	0.929475
	216.1	Screening for malignant neoplasms of the skin	neoplasms	1522	118	1404	1.03561	0.609222	0.930404
	716	Other arthropathies	musculoskeletal	1579	416	1163	0.978061	0.609254	0.930404
	722.1	Displacement of intervertebral disc	musculoskeletal	1395	183	1212	0.970777	0.609844	0.930404
	480.2	Viral pneumonia	respiratory	1370	50	1320	0.949292	0.614206	0.933456
	214	Lipoma	neoplasms	1514	84	1430	0.96038	0.61446	0.933456
	81	Infection/inflammation of internal prosthetic device; implant; and graft	infectious diseases	1660	68	1592	1.04415	0.622115	0.938699
	694.2	Other dyschromia	dermatologic	1461	222	1239	1.02612	0.622476	0.938699
	340	Migraine	neurological	1610	213	1397	0.973958	0.622786	0.938699
	720	Spinal stenosis	musculoskeletal	1428	235	1193	0.973823	0.625169	0.938699
	614.52	Vaginitis and vulvovaginitis	genitourinary	973	123	850	1.03363	0.628457	0.938699
	276.6	Fluid overload	endocrine/metabolic	1304	145	1159	0.970192	0.628474	0.938699
	772.2	Spasm of muscle	symptoms	1568	119	1449	1.0331	0.632506	0.938699
	78	Viral warts & HPV	infectious diseases	1282	110	1172	1.03424	0.632941	0.938699
	695.7	Prurigo and Lichen	dermatologic	1298	54	1244	1.04809	0.634687	0.938699
	350.2	Abnormality of gait	neurological	1565	187	1378	1.02835	0.634868	0.938699
	504	Other alveolar and parietoalveolar pneumonopathy	respiratory	1388	63	1325	0.95804	0.637465	0.938699
	286.2	Encounter for long-term (current) use of anticoagulants	hematopoietic	1540	223	1317	0.976078	0.639134	0.938699
	830	Dislocation	injuries & poisonings	1624	88	1536	1.037	0.639373	0.938699
	415	Pulmonary heart disease	circulatory system	1594	227	1367	0.97596	0.640259	0.938699
	278.4	Abnormal weight gain	endocrine/metabolic	1166	133	1033	1.03233	0.640882	0.938699
	508	Pulmonary collapse; interstitial and compensatory emphysema	respiratory	1575	451	1124	0.981212	0.641318	0.938699
	371.21	Allergic conjunctivitis	sense organs	1328	55	1273	1.04642	0.641359	0.938699
	562.1	Diverticulosis	digestive	1425	292	1133	0.976703	0.641576	0.938699
	512.2	Painful respiration	respiratory	996	150	846	1.03037	0.643734	0.939291
	930	Allergic reaction to food	injuries & poisonings	1329	139	1190	1.0301	0.644611	0.939291
	585.1	Acute renal failure	genitourinary	1428	391	1037	0.979604	0.646778	0.940528
	444	Arterial embolism and thrombosis	circulatory system	1405	51	1354	0.95436	0.648123	0.940569
	365	Glaucoma	sense organs	1521	245	1276	1.02393	0.653955	0.944877
	737.3	Kyphoscoliosis and scoliosis	musculoskeletal	1480	75	1405	1.03807	0.654054	0.944877
	433.8	Late effects of cerebrovascular disease	circulatory system	1474	54	1420	0.956962	0.656038	0.944877
	454.1	Varicose veins of lower extremity	circulatory system	1260	77	1183	0.962659	0.656385	0.944877
	345	Epilepsy, recurrent seizures, convulsions	neurological	1466	111	1355	0.969194	0.657864	0.9451
	454.11	Varicose veins of lower extremity, symptomtic	circulatory system	1240	57	1183	0.957849	0.659985	0.945182
	585.4	Chronic kidney disease, Stage I or II	genitourinary	1218	167	1051	0.973366	0.660569	0.945182
	792	Abnormal Papanicolaou smear of cervix and cervical HPV	genitourinary	765	95	670	0.966558	0.662061	0.945423
	355.1	Chronic pain syndrome	neurological	1398	64	1334	1.04007	0.666493	0.949852
	575	Other biliary tract disease	digestive	1605	139	1466	0.973839	0.672706	0.956797
	800	Fracture of lower limb	injuries & poisonings	1576	81	1495	1.03425	0.67475	0.957796
	854	Complications of cardiac/vascular device, implant, and graft	injuries & poisonings	1595	99	1496	0.969781	0.678218	0.958462
	426.9	Cardiac pacemaker/device in situ	circulatory system	1096	101	995	0.968886	0.680261	0.958462
	440.2	Atherosclerosis of the extremities	circulatory system	1413	66	1347	0.963131	0.68037	0.958462
	433.3	Cerebral ischemia	circulatory system	1602	219	1383	0.97819	0.680591	0.958462
	742.9	Other derangement of joint	musculoskeletal	1438	56	1382	1.04055	0.683517	0.958462
	251.1	Hypoglycemia	endocrine/metabolic	862	57	805	0.96142	0.686648	0.958462
	425.2	Secondary/extrinsic cardiomyopathies	circulatory system	1518	59	1459	1.03834	0.687351	0.958462
	244.1	Secondary hypothyroidism	endocrine/metabolic	1299	65	1234	0.963256	0.687666	0.958462
	747.11	Cardiac shunt/ heart septal defect	congenital anomalies	1640	51	1589	0.960941	0.693232	0.958462
	153	Colorectal cancer	neoplasms	1323	69	1254	0.965838	0.695128	0.958462
	562.2	Diverticulitis	digestive	1277	52	1225	1.04027	0.700171	0.958462
	977	Personal history of allergy to medicinal agents	injuries & poisonings	1531	350	1181	0.983202	0.700494	0.958462
	741.4	Joint effusions	musculoskeletal	1577	279	1298	0.981292	0.700686	0.958462
	740.12	Osteoarthrosis, localized, secondary	musculoskeletal	1261	55	1206	0.963381	0.701985	0.958462
	599.8	Other symptoms involving urinary system	genitourinary	1211	80	1131	0.968974	0.702019	0.958462
	941	Adverse reaction to serum or vaccine	injuries & poisonings	1263	63	1200	1.03518	0.703668	0.958462
	253	Disorders of the pituitary gland and its hypothalamic control	endocrine/metabolic	1382	57	1325	1.0375	0.703885	0.958462
	427.22	Atrial flutter	circulatory system	1062	66	996	1.03593	0.704196	0.958462
	796	Elevated prostate specific antigen [PSA]	genitourinary	480	86	394	1.03516	0.706524	0.958462
	340.1	Migrain with aura	neurological	1467	51	1416	1.03914	0.706694	0.958462
	530	Diseases of esophagus	digestive	1620	718	902	1.01383	0.706786	0.958462
	255	Disorders of adrenal glands	endocrine/metabolic	1414	87	1327	0.970373	0.706818	0.958462
	961.1	Poisoning/allergy of sulfonamides	injuries & poisonings	1416	115	1301	0.97376	0.707612	0.958462
	731	Osteitis deformans and osteopathies associated with other disorders classified elsewhere	musculoskeletal	1373	89	1284	1.03037	0.708262	0.958462
	427.1	Paroxysmal tachycardia, unspecified	circulatory system	1171	180	991	1.02208	0.708778	0.958462
	596	Other disorders of bladder	genitourinary	1633	143	1490	1.02311	0.714502	0.961538
	287	Purpura and other hemorrhagic conditions	hematopoietic	1551	195	1356	1.02009	0.714508	0.961538
	716.9	Arthropathy NOS	musculoskeletal	1568	404	1164	0.983966	0.715093	0.961538
	425.1	Primary/intrinsic cardiomyopathies	circulatory system	1611	169	1442	1.02097	0.720243	0.965243
	428	Congestive heart failure; nonhypertensive	circulatory system	1591	280	1311	0.983166	0.723978	0.965243
	380.4	Impacted cerumen	sense organs	1636	214	1422	1.0187	0.72424	0.965243
	411	Ischemic Heart Disease	circulatory system	1639	433	1206	0.985423	0.726067	0.965243
	208	Benign neoplasm of colon	neoplasms	1635	393	1242	1.01524	0.727449	0.965243
	585	Renal failure	genitourinary	1597	595	1002	0.986228	0.728201	0.965243
	586.4	Stricture/obstruction of ureter	genitourinary	1099	53	1046	0.964349	0.728826	0.965243
	510	Other diseases of lung	respiratory	1660	243	1417	1.01724	0.730202	0.965243
	564.9	Personal history of diseases of digestive system	digestive	1342	203	1139	1.01915	0.732087	0.965243
	153.2	Colon cancer	neoplasms	1310	54	1256	0.966335	0.732119	0.965243
	260	Protein-calorie malnutrition	endocrine/metabolic	1131	183	948	0.980354	0.732719	0.965243
	199	Neoplasm of uncertain behavior	neoplasms	1446	147	1299	0.979038	0.735907	0.96613
	275.6	Hypercalcemia	endocrine/metabolic	1478	142	1336	1.02147	0.737206	0.96613
	327.41	Organic or persistent insomnia	neurological	1200	80	1120	1.02798	0.737801	0.96613
	300.11	Generalized anxiety disorder	mental disorders	1130	150	980	1.02084	0.741474	0.96613
	750	Digestive congenital anomalies	congenital anomalies	1621	54	1567	1.03251	0.742519	0.96613
	286	Coagulation defects	hematopoietic	1537	200	1337	0.982699	0.743317	0.96613
	117	Mycoses	infectious diseases	1299	60	1239	1.03129	0.744823	0.96613
	781	Symptoms involving nervous and musculoskeletal systems	symptoms	1651	229	1422	1.01676	0.747054	0.96613
	626	Disorders of menstruation and other abnormal bleeding from female genital tract	genitourinary	892	271	621	1.01751	0.749511	0.96613
	740.2	Osteoarthrosis, generalized	musculoskeletal	1335	128	1207	1.02323	0.751539	0.96613
	741	Symptoms and disorders of the joints	musculoskeletal	1646	380	1266	0.986708	0.75456	0.96613
	427.12	Paroxysmal ventricular tachycardia	circulatory system	1102	109	993	0.977433	0.75463	0.96613
	694	Dyschromia and Vitiligo	dermatologic	1471	233	1238	1.01614	0.754692	0.96613
	426.3	Bundle branch block	circulatory system	1061	67	994	1.03007	0.755197	0.96613
	859	Complication due to other implant and internal device	injuries & poisonings	1577	68	1509	1.02758	0.756409	0.96613
	368	Visual disturbances	sense organs	1654	243	1411	0.98478	0.759269	0.96613
	619.3	Noninflammatory disorders of cervix	genitourinary	898	55	843	0.969965	0.759434	0.96613
	771.1	Swelling of limb	symptoms	1614	394	1220	1.01289	0.760162	0.96613
	333	Extrapyramidal disease and abnormal movement disorders	neurological	1418	65	1353	0.972782	0.761804	0.96613
	271.3	Intestinal disaccharidase deficiencies and disaccharide malabsorption	endocrine/metabolic	1661	471	1190	0.988179	0.762499	0.96613
	738	Other acquired musculoskeletal deformity	musculoskeletal	1483	98	1385	0.977486	0.765624	0.96613
	257	Testicular dysfunction	endocrine/metabolic	569	53	516	1.0312	0.766794	0.96613
	257.1	Testicular hypofunction	endocrine/metabolic	569	53	516	1.0312	0.766794	0.96613
	300.1	Anxiety disorder	mental disorders	1447	514	933	0.988411	0.767536	0.96613
	275	Disorders of mineral metabolism	endocrine/metabolic	1663	380	1283	0.987697	0.76766	0.96613
	502	Postinflammatory pulmonary fibrosis	respiratory	1410	94	1316	0.978083	0.769933	0.96613
	395.2	Nonrheumatic aortic valve disorders	circulatory system	1475	93	1382	1.02315	0.770966	0.96613
	798	Malaise and fatigue	symptoms	1663	592	1071	1.01071	0.773757	0.96613
	427.3	Other specified cardiac dysrhythmias	circulatory system	1230	251	979	1.01519	0.774571	0.96613
	274.11	Gouty arthropathy	endocrine/metabolic	1613	94	1519	0.97824	0.776777	0.96613
	428.4	Heart failure with preserved EF [Diastolic heart failure]	circulatory system	1482	145	1337	1.01793	0.777763	0.96613
	349	Other and unspecified disorders of the nervous system	neurological	1438	95	1343	0.979034	0.781438	0.96613
	284	Aplastic anemia	hematopoietic	911	94	817	0.977895	0.78172	0.96613
	271	Disorders of carbohydrate transport and metabolism	endocrine/metabolic	1663	475	1188	0.989232	0.78257	0.96613
	627.2	Symptomatic menopause	genitourinary	775	183	592	0.983049	0.783235	0.96613
	527	Diseases of the salivary glands	digestive	1567	62	1505	0.97493	0.7833	0.96613
	702	Degenerative skin conditions and other dermatoses	dermatologic	1455	179	1276	0.984084	0.784956	0.96613
	426.92	Cardiac defibrillator in situ	circulatory system	1056	57	999	0.973536	0.785695	0.96613
	916	Contusion	injuries & poisonings	1663	181	1482	1.01527	0.789539	0.96613
	38	Septicemia	infectious diseases	1524	218	1306	0.986147	0.789764	0.96613
	580.32	Nephritis and nephropathy with pathological lesion	genitourinary	1162	107	1055	0.980818	0.791387	0.96613
	722.9	Other and unspecified disc disorder	musculoskeletal	1275	53	1222	0.973766	0.792076	0.96613
	241	Nontoxic nodular goiter	endocrine/metabolic	1459	242	1217	0.986473	0.793781	0.96613
	558	Noninfectious gastroenteritis	digestive	1355	154	1201	1.01607	0.79505	0.96613
	747.1	Cardiac congenital anomalies	congenital anomalies	1656	78	1578	0.97891	0.795592	0.96613
	593	Hematuria	genitourinary	1400	211	1189	0.986281	0.796592	0.96613
	530.1	Esophagitis, GERD and related diseases	digestive	1606	696	910	1.00952	0.796989	0.96613
	284.1	Pancytopenia	hematopoietic	904	87	817	0.979091	0.799845	0.966475
	560	Intestinal obstruction without mention of hernia	digestive	1340	156	1184	1.01554	0.799981	0.966475
	292.3	Memory loss	mental disorders	1510	116	1394	0.982902	0.805087	0.967847
	252.1	Hyperparathyroidism	endocrine/metabolic	1470	135	1335	0.984366	0.807297	0.967847
	963	Poisoning by primarily systemic agents	injuries & poisonings	1425	101	1324	0.982378	0.808473	0.967847
	700	Corns and callosities	dermatologic	1423	50	1373	1.0249	0.808896	0.967847
	681.1	Cellulitis and abscess of fingers/toes	dermatologic	1451	58	1393	0.977396	0.809699	0.967847
	532	Dysphagia	digestive	1213	242	971	0.987495	0.810229	0.967847
	963.1	Antineoplastic and immunosuppressive drugs causing adverse effects	injuries & poisonings	1422	96	1326	0.982189	0.810606	0.967847
	427	Cardiac dysrhythmias	circulatory system	1571	649	922	1.00904	0.812089	0.967999
	965.1	Opiates and related narcotics causing adverse effects in therapeutic use	injuries & poisonings	1457	213	1244	0.987481	0.815812	0.970817
	477	Epistaxis or throat hemorrhage	respiratory	1082	90	992	1.01804	0.817722	0.97147
	275.51	Hypocalcemia	endocrine/metabolic	1414	83	1331	1.01804	0.823874	0.974451
	429.2	Abnormal function study of cardiovascular system	circulatory system	1427	83	1344	1.01754	0.827307	0.974451
	740.9	Osteoarthrosis NOS	musculoskeletal	1623	563	1060	0.990909	0.827894	0.974451
	772.3	Muscle weakness	symptoms	1539	113	1426	0.984873	0.828197	0.974451
	496.3	Bronchiectasis	respiratory	1197	75	1122	1.01838	0.829086	0.974451
	246	Other disorders of thyroid	endocrine/metabolic	1360	128	1232	1.01452	0.830513	0.974451
	388	Other disorders of ear	sense organs	1466	82	1384	0.983009	0.832881	0.974451
	702.2	Seborrheic keratosis	dermatologic	1662	162	1500	1.01284	0.833841	0.974451
	395.3	Nonrheumatic tricuspid valve disorders	circulatory system	1463	91	1372	0.984267	0.837031	0.974451
	365.11	Primary open angle glaucoma	sense organs	1364	81	1283	1.01715	0.840436	0.974451
	627	Menopausal and postmenopausal disorders	genitourinary	859	284	575	0.989465	0.842227	0.974451
	427.8	Sinoatrial node dysfunction (Bradycardia)	circulatory system	1056	58	998	0.98014	0.842295	0.974451
	735.3	Hallux valgus (Bunion)	musculoskeletal	1466	70	1396	1.01741	0.844012	0.974451
	980	Encounter for long-term (current) use of antibiotics	infectious diseases	1663	81	1582	0.984513	0.847019	0.974451
	592.1	Cystitis	genitourinary	1394	194	1200	0.989483	0.849914	0.974451
	496	Chronic airway obstruction	respiratory	1342	253	1089	1.00979	0.850781	0.974451
	788	Syncope and collapse	symptoms	1663	169	1494	1.01064	0.854562	0.974451
	427.21	Atrial fibrillation	circulatory system	1167	181	986	0.989064	0.857472	0.974451
	416	Cardiomegaly	circulatory system	1587	339	1248	0.992131	0.857919	0.974451
	610.1	Cystic mastopathy	genitourinary	798	69	729	0.984008	0.857972	0.974451
	573.9	Abnormal serum enzyme levels	digestive	1437	206	1231	0.990553	0.85966	0.974451
	735.2	Acquired toe deformities	musculoskeletal	1473	59	1414	1.01643	0.86521	0.974451
	261.4	Vitamin D deficiency	endocrine/metabolic	1540	570	970	0.99362	0.865944	0.974451
	513.3	Hypoventilation	respiratory	1633	55	1578	1.01662	0.86603	0.974451
	599.2	Retention of urine	genitourinary	1278	167	1111	0.989891	0.866196	0.974451
	288.11	Neutropenia	hematopoietic	1262	158	1104	0.989943	0.867461	0.974451
	276.41	Acidosis	endocrine/metabolic	1334	182	1152	0.990768	0.869523	0.974451
	530.14	Reflux esophagitis	digestive	1080	97	983	0.987728	0.869674	0.974451
	250.4	Abnormal glucose	endocrine/metabolic	1453	704	749	0.993578	0.870091	0.974451
	578.9	Hemorrhage of gastrointestinal tract	digestive	1431	107	1324	1.01166	0.870847	0.974451
	742	Derangement of joint, non-traumatic	musculoskeletal	1448	75	1373	1.01376	0.871419	0.974451
	218	Benign neoplasm of uterus	neoplasms	981	247	734	0.991642	0.872827	0.974451
	218.1	Uterine leiomyoma	neoplasms	981	247	734	0.991642	0.872827	0.974451
	287.3	Thrombocytopenia	hematopoietic	1544	185	1359	1.00892	0.873404	0.974451
	564	Functional digestive disorders	digestive	1444	347	1097	1.00702	0.875117	0.974451
	214.1	Lipoma of skin and subcutaneous tissue	neoplasms	1500	51	1449	0.984381	0.876764	0.974451
	250.42	Other abnormal glucose	endocrine/metabolic	1402	652	750	0.993803	0.87762	0.974451
	579.8	Nonspecific abnormal findings in stool contents	digestive	1429	105	1324	0.988909	0.877698	0.974451
	286.9	Abnormal coagulation profile	hematopoietic	1468	96	1372	1.01137	0.878716	0.974451
	626.12	Excessive or frequent menstruation	genitourinary	751	114	637	1.01144	0.878868	0.974451
	211	Benign neoplasm of other parts of digestive system	neoplasms	1530	57	1473	0.985377	0.879582	0.974451
	274.1	Gout	endocrine/metabolic	1651	140	1511	0.990305	0.880072	0.974451
	454	Varicose veins	circulatory system	1271	97	1174	1.01122	0.882598	0.974451
	608	Other disorders of male genital organs	genitourinary	402	51	351	1.01573	0.882789	0.974451
	763	Thoracic or lumbosacral neuritis or radiculitis, unspecified	symptoms	1466	221	1245	0.992038	0.883132	0.974451
	611.3	Lump or mass in breast	genitourinary	1491	173	1318	0.991147	0.883277	0.974451
	348.9	Other conditions of brain, NOS	neurological	1429	88	1341	0.988748	0.885539	0.974451
	427.2	Atrial fibrillation and flutter	circulatory system	1174	188	986	1.0085	0.887809	0.974451
	316	Substance addiction and disorders	mental disorders	1575	188	1387	0.992288	0.887882	0.974451
	216	Benign neoplasm of skin	neoplasms	1642	171	1471	1.00807	0.889412	0.974451
	411.3	Angina pectoris	circulatory system	1402	113	1289	0.990346	0.889835	0.974451
	939	Atopic/contact dermatitis due to other or unspecified	dermatologic	1540	337	1203	0.993978	0.89155	0.974834
	252	Disorders of parathyroid gland	endocrine/metabolic	1476	145	1331	0.991742	0.894384	0.976438
	735	Acquired foot deformities	musculoskeletal	1567	223	1344	1.00649	0.901707	0.97789
	574	Cholelithiasis and cholecystitis	digestive	1612	143	1469	0.992235	0.901709	0.97789
	261.2	Vitamin B-complex deficiencies	endocrine/metabolic	1135	144	991	1.00794	0.901971	0.97789
	260.6	Anorexia	endocrine/metabolic	1055	63	992	1.01133	0.90277	0.97789
	136	Other infectious and parasitic diseases	infectious diseases	1647	216	1431	1.00624	0.904357	0.97789
	428.3	Heart failure with reduced EF [Systolic or combined heart failure]	circulatory system	1488	144	1344	0.992562	0.905971	0.97789
	276.4	Acid-base balance disorder	endocrine/metabolic	1358	210	1148	0.993809	0.906996	0.97789
	747	Cardiac and circulatory congenital anomalies	congenital anomalies	1663	101	1562	1.00851	0.907365	0.97789
	433.31	Transient cerebral ischemia	circulatory system	1580	185	1395	1.00662	0.908041	0.97789
	300.4	Dysthymic disorder	mental disorders	1045	64	981	1.01042	0.911323	0.979414
	501	Pneumonitis due to inhalation of food or vomitus	respiratory	1387	64	1323	1.01009	0.912199	0.979414
	743.1	Osteoporosis	musculoskeletal	1539	151	1388	1.00692	0.916845	0.981895
	70	Viral hepatitis	infectious diseases	1267	99	1168	0.992442	0.919021	0.981895
	687	Symptoms affecting skin	dermatologic	1294	291	1003	1.00491	0.919235	0.981895
	280.2	Iron deficiency anemia secondary to blood loss (chronic)	hematopoietic	957	140	817	0.993437	0.922561	0.981895
	625	Pain and other symptoms associated with female genital organs	genitourinary	1004	168	836	1.0058	0.923367	0.981895
	296	Mood disorders	mental disorders	1428	474	954	0.996128	0.923907	0.981895
	574.1	Cholelithiasis	digestive	1600	127	1473	0.993661	0.924137	0.981895
	270.3	Disorders of plasma protein metabolism	endocrine/metabolic	1509	90	1419	1.00656	0.932366	0.988298
	530.11	GERD	digestive	1596	679	917	1.00306	0.934254	0.988298
	965	Poisoning by analgesics, antipyretics, and antirheumatics	injuries & poisonings	1430	131	1299	1.00526	0.936275	0.988298
	743.11	Osteoporosis NOS	musculoskeletal	1533	144	1389	1.00542	0.936476	0.988298
	296.1	Bipolar	mental disorders	1051	70	981	1.00702	0.937084	0.988298
	797	Shock	symptoms	1663	73	1590	0.993783	0.941174	0.990032
	367.2	Astigmatism	sense organs	1569	93	1476	0.994377	0.941775	0.990032
	389	Hearing loss	sense organs	1655	263	1392	1.00355	0.942887	0.990032
	506	Empyema and pneumothorax	respiratory	1386	90	1296	0.994671	0.945445	0.990266
	112	Candidiasis	infectious diseases	1426	197	1229	1.00372	0.945885	0.990266
	593.1	Gross hematuria	genitourinary	1271	76	1195	0.994551	0.94923	0.991126
	261	Vitamin deficiency	endocrine/metabolic	1590	624	966	1.00236	0.949482	0.991126
	270	Disorders of protein plasma/amino-acid transport and metabolism	endocrine/metabolic	1521	105	1416	1.00425	0.952892	0.99187
	282.5	Sickle cell anemia	hematopoietic	870	50	820	1.00619	0.955223	0.99187
	871	Open wounds of extremities	injuries & poisonings	1629	107	1522	1.00398	0.955308	0.99187
	279.1	Immunity deficiency	endocrine/metabolic	1550	200	1350	0.997016	0.955751	0.99187
	279	Disorders involving the immune mechanism	endocrine/metabolic	1562	216	1346	0.997257	0.958001	0.992761
	426.91	Cardiac pacemaker in situ	circulatory system	1078	81	997	0.995718	0.959626	0.993004
	259	Other endocrine disorders	endocrine/metabolic	1404	69	1335	0.996033	0.963587	0.99566
	289.3	Personal history of diseases of blood and blood-forming organs	hematopoietic	1199	106	1093	1.0032	0.965068	0.995749
	250.22	Type 2 diabetes with renal manifestations	endocrine/metabolic	1141	226	915	1.00238	0.967267	0.99609
	599.3	Dysuria	genitourinary	1353	226	1127	1.00202	0.969913	0.99609
	288.1	Decreased white blood cell count	hematopoietic	1368	283	1085	0.998308	0.971898	0.99609
	585.34	Chronic Kidney Disease, Stage IV	genitourinary	1176	122	1054	0.997552	0.972155	0.99609
	195	Cancer, suspected or other	neoplasms	1537	225	1312	1.00157	0.976441	0.99609
	371.3	Inflammation of eyelids	sense organs	1393	122	1271	0.998087	0.977592	0.99609
	306	Other mental disorder	mental disorders	1295	571	724	1.00106	0.97889	0.99609
	724.1	Disorders of sacrum	musculoskeletal	1321	104	1217	0.998162	0.980152	0.99609
	411.2	Myocardial infarction	circulatory system	1441	166	1275	1.00146	0.98064	0.99609
	427.7	Tachycardia NOS	circulatory system	1193	234	959	1.00124	0.981404	0.99609
	724.2	Disorders of coccyx	musculoskeletal	1310	91	1219	1.00175	0.982121	0.99609
	327.4	Insomnia	neurological	1391	299	1092	0.999029	0.983484	0.99609
	960.2	Allergy/adverse effect of penicillin	injuries & poisonings	1441	194	1247	1.00117	0.983534	0.99609
	365.1	Open-angle glaucoma	sense organs	1386	104	1282	0.998571	0.984996	0.996157
	79.9	Viremia, NOS	infectious diseases	1263	88	1175	0.998845	0.988156	0.99699
	371.2	Conjunctivitis, noninfectious	sense organs	1338	65	1273	0.998706	0.988612	0.99699
	509.1	Respiratory failure	respiratory	1502	202	1300	0.999514	0.992831	0.998826
	367.1	Myopia	sense organs	1553	73	1480	0.999279	0.99323	0.998826
	585.2	Renal failure NOS	genitourinary	1136	82	1054	0.99957	0.995861	0.998855
	274	Gout and other crystal arthropathies	endocrine/metabolic	1663	162	1501	0.999698	0.996058	0.998855
	555	Inflammatory bowel disease and other gastroenteritis and colitis	digestive	1271	52	1219	1.0003	0.997702	0.999101
	571.8	Liver abscess and sequelae of chronic liver disease	digestive	1308	56	1252	0.999909	0.999245	0.999245

## Sheet: STab2c. PheWAS_AMR
	Supplementary Table 2c. PheWAS results of Alzheimer's Disease polygenic risk score in the full American ancestry sample (N = 4991)
	phenotype	description	group	n_total	n_cases	n_controls	OR	raw-p	fdr-adj-p
	426.92	Cardiac defibrillator in situ	circulatory system	3520	130	3390	0.819299	0.00425632	0.958618
	756	Other congenital musculoskeletal anomalies	congenital anomalies	4930	64	4866	0.76986	0.00604042	0.958618
	655.1	Abnormality in fetal heart rate or rhythm	pregnancy complications	2955	94	2861	0.814507	0.00940484	0.958618
	626.8	Infertility, female	genitourinary	1913	71	1842	0.788577	0.00947534	0.958618
	345.3	Convulsions	neurological	4423	289	4134	0.887853	0.0101871	0.958618
	327.71	Restless legs syndrome	neurological	3682	81	3601	1.22693	0.0135692	0.958618
	291	Other specified nonpsychotic and/or transient mental disorders	mental disorders	4549	309	4240	0.893913	0.0136254	0.958618
	930	Allergic reaction to food	injuries & poisonings	4118	257	3861	1.12159	0.0150085	0.958618
	788	Syncope and collapse	symptoms	4991	392	4599	1.0978	0.0171253	0.958618
	345.11	Generalized convulsive epilepsy	neurological	4204	55	4149	0.782294	0.0186766	0.958618
	170.1	Bone cancer	neoplasms	4939	60	4879	1.25174	0.0198753	0.958618
	695	Erythematous conditions	dermatologic	4416	460	3956	0.917394	0.0206513	0.958618
	327.1	Hypersomnia	neurological	3829	235	3594	0.889106	0.020738	0.958618
	611.1	Abnormal mammogram	genitourinary	4674	447	4227	1.09437	0.0209279	0.958618
	189.11	Malignant neoplasm of kidney, except pelvis	neoplasms	4966	89	4877	0.827044	0.0228235	0.958618
	430.3	Subdural hemorrhage	circulatory system	4523	57	4466	0.791468	0.0238486	0.958618
	291.8	Alteration of consciousness	mental disorders	4518	266	4252	0.895133	0.023878	0.958618
	345	Epilepsy, recurrent seizures, convulsions	neurological	4448	319	4129	0.905509	0.0242962	0.958618
	345.1	Epilepsy	neurological	4290	143	4147	0.865285	0.025179	0.958618
	580.1	Glomerulonephritis	genitourinary	3607	84	3523	0.828037	0.026202	0.958618
	289.9	Abnormality of red blood cells	hematopoietic	3756	116	3640	1.16331	0.0264581	0.958618
	366	Cataract	sense organs	4991	750	4241	1.07854	0.0277647	0.958618
	216.1	Screening for malignant neoplasms of the skin	neoplasms	4396	332	4064	0.909715	0.0279798	0.958618
	279.7	Other immunological findings	endocrine/metabolic	4440	507	3933	0.925839	0.0303472	0.958618
	790.8	Elevated C-reactive protein (CRP)	symptoms	3954	72	3882	0.822463	0.0311552	0.958618
	358	Myoneural disorders	neurological	4680	58	4622	0.807226	0.0314233	0.958618
	735.1	Flat foot	musculoskeletal	4536	73	4463	0.821408	0.031448	0.958618
	286.2	Encounter for long-term (current) use of anticoagulants	hematopoietic	4480	517	3963	0.926054	0.0315341	0.958618
	41	Bacterial infection NOS	infectious diseases	4760	1097	3663	0.945811	0.0326302	0.958618
	427	Cardiac dysrhythmias	circulatory system	4801	1725	3076	1.05024	0.032959	0.958618
	615	Endometriosis	genitourinary	2668	147	2521	1.13859	0.0343415	0.958618
	277.4	Disorders of bilirubin excretion	endocrine/metabolic	4754	151	4603	1.13697	0.0345142	0.958618
	427.9	Palpitations	circulatory system	4022	646	3376	1.06986	0.0351745	0.958618
	695.3	Rosacea	dermatologic	4126	144	3982	0.872425	0.0357048	0.958618
	626.2	Dysmenorrhea	genitourinary	1962	123	1839	0.864425	0.035847	0.958618
	368.2	Diplopia and disorders of binocular vision	sense organs	4467	93	4374	1.17702	0.03611	0.958618
	530.1	Esophagitis, GERD and related diseases	digestive	4791	2056	2735	1.04826	0.0373029	0.958618
	599.6	Oliguria and anuria	genitourinary	3558	143	3415	0.871911	0.0381345	0.958618
	189	Cancer of urinary organs (incl. kidney and bladder)	neoplasms	4991	127	4864	0.866641	0.0402266	0.958618
	276.13	Hyperpotassemia	endocrine/metabolic	4271	613	3658	0.93226	0.0407723	0.958618
	415.1	Acute pulmonary heart disease	circulatory system	4654	176	4478	0.888147	0.042467	0.958618
	415.11	Pulmonary embolism and infarction, acute	circulatory system	4654	176	4478	0.888147	0.042467	0.958618
	415.2	Chronic pulmonary heart disease	circulatory system	4788	377	4411	0.920524	0.0429729	0.958618
	285	Other anemias	hematopoietic	4869	2076	2793	1.04571	0.0434957	0.958618
	535	Gastritis and duodenitis	digestive	4775	669	4106	1.0643	0.0453446	0.958618
	189.1	Cancer of kidney and renal pelvis	neoplasms	4970	99	4871	0.855071	0.0468075	0.958618
	379.9	Pain, swelling or discharge of eye	sense organs	4328	311	4017	1.08978	0.0488126	0.958618
	218	Benign neoplasm of uterus	neoplasms	2821	387	2434	1.08185	0.0501116	0.958618
	218.1	Uterine leiomyoma	neoplasms	2821	387	2434	1.08185	0.0501116	0.958618
	535.2	Atrophic gastritis	digestive	4553	390	4163	1.07993	0.0511866	0.958618
	859	Complication due to other implant and internal device	injuries & poisonings	4707	177	4530	1.11683	0.0514827	0.958618
	277.7	Dysmetabolic syndrome X	endocrine/metabolic	4814	130	4684	0.877106	0.0525656	0.958618
	429.2	Abnormal function study of cardiovascular system	circulatory system	4460	150	4310	1.12838	0.053227	0.958618
	277	Other disorders of metabolism	endocrine/metabolic	4842	467	4375	1.07236	0.053736	0.958618
	425.1	Primary/intrinsic cardiomyopathies	circulatory system	4844	303	4541	0.915994	0.0546583	0.958618
	530	Diseases of esophagus	digestive	4880	2181	2699	1.0436	0.0562828	0.958618
	516	Abnormal sputum	respiratory	4991	111	4880	1.14391	0.0594531	0.958618
	949	Allergies, other	injuries & poisonings	4340	687	3653	1.05986	0.0594782	0.958618
	280.2	Iron deficiency anemia secondary to blood loss (chronic)	hematopoietic	3425	331	3094	1.08487	0.0603739	0.958618
	155.1	Malignant neoplasm of liver, primary	neoplasms	4600	188	4412	0.896024	0.0608385	0.958618
	536.3	Gastroparesis	digestive	4442	144	4298	1.12439	0.0608404	0.958618
	411.1	Unstable angina (intermediate coronary syndrome)	circulatory system	4274	99	4175	0.862493	0.0612347	0.958618
	627.3	Postmenopausal atrophic vaginitis	genitourinary	2043	210	1833	1.11067	0.0614975	0.958618
	316	Substance addiction and disorders	mental disorders	4649	411	4238	0.929357	0.0615942	0.958618
	415	Pulmonary heart disease	circulatory system	4882	512	4370	0.935888	0.0624825	0.958618
	550.4	Umbilical hernia	digestive	4562	193	4369	1.10776	0.0641797	0.958618
	425	Cardiomyopathy	circulatory system	4862	328	4534	0.922225	0.0647059	0.958618
	580.12	Non-proliferative glomerulonephritis	genitourinary	3577	54	3523	0.823885	0.0660427	0.958618
	840.3	Joint/ligament sprain	injuries & poisonings	4323	91	4232	0.863879	0.066234	0.958618
	426.7	Abnormal electrocardiogram [ECG] [EKG]	circulatory system	4077	766	3311	1.0586	0.0666665	0.958618
	961	Poisoning by other anti-infectives	injuries & poisonings	4376	113	4263	1.13521	0.0681065	0.958618
	427.3	Other specified cardiac dysrhythmias	circulatory system	3904	579	3325	1.06442	0.0691873	0.958618
	292.5	Transient alteration of awareness	mental disorders	4384	70	4314	0.843236	0.0694416	0.958618
	579.8	Nonspecific abnormal findings in stool contents	digestive	4265	247	4018	1.09362	0.0702125	0.958618
	473	Diseases of the larynx and vocal cords	respiratory	3618	339	3279	1.08034	0.0721253	0.958618
	110.1	Dermatophytosis	infectious diseases	4580	617	3963	0.942525	0.0741476	0.958618
	614.1	Pelvic peritoneal adhesions, female (postoperative) (postinfection)	genitourinary	2582	58	2524	1.18625	0.0741938	0.958618
	430.1	Subarachnoid hemorrhage	circulatory system	4532	65	4467	0.842328	0.0765269	0.958618
	395.3	Nonrheumatic tricuspid valve disorders	circulatory system	4508	221	4287	0.910947	0.0765968	0.958618
	371.21	Allergic conjunctivitis	sense organs	4185	144	4041	1.11674	0.0785525	0.958618
	726.2	Synoviopathy	musculoskeletal	3896	113	3783	1.13384	0.0791306	0.958618
	710.19	Unspecified osteomyelitis	musculoskeletal	4454	91	4363	0.866831	0.0791962	0.958618
	286.6	Defibrination syndrome	hematopoietic	4221	86	4135	0.864884	0.0805367	0.958618
	498	Acute bronchospasm	respiratory	3962	65	3897	0.846368	0.0814114	0.958618
	300.9	Posttraumatic stress disorder	mental disorders	2874	83	2791	1.15167	0.0822733	0.958618
	550.1	Inguinal hernia	digestive	4567	175	4392	1.10771	0.0824194	0.958618
	337	Disorders of the autonomic nervous system	neurological	4194	76	4118	0.85592	0.0828348	0.958618
	112	Candidiasis	infectious diseases	4382	458	3924	0.937887	0.0849866	0.958618
	292.1	Aphasia/speech disturbance	mental disorders	4423	149	4274	1.11339	0.0856363	0.958618
	535.6	Duodenitis	digestive	4384	64	4320	1.17108	0.0859913	0.958618
	378.1	Strabismus (not specified as paralytic)	sense organs	4124	75	4049	1.15735	0.0862263	0.958618
	727.6	Rupture of tendon, nontraumatic	musculoskeletal	3851	63	3788	1.18002	0.0872119	0.958618
	191	Manlignant and unknown neoplasms of brain and nervous system	neoplasms	4922	125	4797	1.12133	0.0875796	0.958618
	245	Thyroiditis	endocrine/metabolic	4087	179	3908	1.10333	0.0877746	0.958618
	627.22	Need for Hormone replacement therapy (postmenopausal)	genitourinary	1943	188	1755	0.904647	0.0889786	0.958618
	830	Dislocation	injuries & poisonings	4939	284	4655	1.07987	0.089052	0.958618
	302.1	Decreased libido	mental disorders	2884	90	2794	0.866297	0.0893892	0.958618
	250.7	Diabetic retinopathy	endocrine/metabolic	4420	214	4206	1.0959	0.089782	0.958618
	705	Disorders of sweat glands	dermatologic	4340	69	4271	0.857006	0.0902521	0.958618
	270	Disorders of protein plasma/amino-acid transport and metabolism	endocrine/metabolic	4651	244	4407	1.08704	0.090483	0.958618
	608	Other disorders of male genital organs	genitourinary	1490	173	1317	0.899838	0.0907511	0.958618
	733	Other disorders of bone and cartilage	musculoskeletal	4555	787	3768	1.05397	0.0923702	0.958618
	289.3	Personal history of diseases of blood and blood-forming organs	hematopoietic	3802	166	3636	1.10328	0.0928675	0.958618
	804	Fracture of hand or wrist	injuries & poisonings	4553	90	4463	1.14119	0.0929351	0.958618
	550.5	Ventral hernia	digestive	4634	248	4386	1.08544	0.0935988	0.958618
	752	Nervous system congenital anomalies	congenital anomalies	4946	74	4872	0.863757	0.0940666	0.958618
	275.51	Hypocalcemia	endocrine/metabolic	4474	274	4200	1.08124	0.0951574	0.958618
	477	Epistaxis or throat hemorrhage	respiratory	3496	240	3256	0.918545	0.0955409	0.958618
	539	Bariatric surgery	digestive	4991	244	4747	1.0841	0.0956347	0.958618
	333.1	Essential tremor	neurological	4201	58	4143	1.17709	0.0966863	0.958618
	536	Disorders of function of stomach	digestive	4670	483	4187	1.06104	0.0992218	0.958618
	530.11	GERD	digestive	4741	1985	2756	1.03835	0.100102	0.958618
	474	Acute and chronic tonsillitis	respiratory	3400	109	3291	1.12597	0.100491	0.958618
	575.6	Cholesterolosis of gallbladder	digestive	4479	86	4393	1.13984	0.10063	0.958618
	110.12	Althete's foot	infectious diseases	4140	168	3972	0.906037	0.100963	0.958618
	687.4	Disturbance of skin sensation	dermatologic	4392	750	3642	0.951438	0.100969	0.958618
	81	Infection/inflammation of internal prosthetic device; implant; and graft	infectious diseases	4984	190	4794	0.911928	0.102175	0.958618
	228	Hemangioma and lymphangioma, any site	neoplasms	4991	324	4667	1.07304	0.102284	0.958618
	686	Other local infections of skin and subcutaneous tissue	dermatologic	4518	370	4148	1.06794	0.103189	0.958618
	295	Schizophrenia and other psychotic disorders	mental disorders	2925	141	2784	1.10986	0.103634	0.958618
	625	Pain and other symptoms associated with female genital organs	genitourinary	2907	502	2405	1.06012	0.103688	0.958618
	245.2	Chronic thyroiditis	endocrine/metabolic	4066	156	3910	1.1045	0.106223	0.958618
	716.9	Arthropathy NOS	musculoskeletal	4727	853	3874	1.05037	0.107458	0.958618
	474.2	Chronic tonsillitis and adenoiditis	respiratory	3375	83	3292	1.14024	0.111025	0.958618
	170	Cancer of bone and connective tissue	neoplasms	4991	122	4869	1.11461	0.111043	0.958618
	568.1	Peritoneal adhesions (postoperative) (postinfection)	digestive	4493	286	4207	1.07454	0.111358	0.958618
	941	Adverse reaction to serum or vaccine	injuries & poisonings	4014	234	3780	0.922196	0.111449	0.958618
	613.7	Other signs and symptoms in breast	genitourinary	4709	55	4654	1.16663	0.113268	0.958618
	366.2	Senile cataract	sense organs	4788	526	4262	1.06356	0.113274	0.958618
	504	Other alveolar and parietoalveolar pneumonopathy	respiratory	4178	155	4023	1.10128	0.117317	0.958618
	585.33	Chronic Kidney Disease, Stage III	genitourinary	4086	572	3514	0.946139	0.11879	0.958618
	512.7	Shortness of breath	respiratory	4218	1526	2692	1.03914	0.120273	0.958618
	803.2	Fracture of radius and ulna	injuries & poisonings	4541	75	4466	1.14523	0.120433	0.958618
	480.11	Pneumococcal pneumonia	respiratory	4104	141	3963	1.10361	0.12104	0.958618
	516.1	Hemoptysis	respiratory	4987	96	4891	1.12572	0.121269	0.958618
	245.21	Chronic lymphocytic thyroiditis	endocrine/metabolic	4065	155	3910	1.10016	0.122048	0.958618
	172.2	Other non-epithelial cancer of skin	neoplasms	4744	174	4570	1.0966	0.122817	0.958618
	526.4	Temporomandibular joint disorders	digestive	4744	134	4610	1.10408	0.124275	0.958618
	158	Neoplasm of unspecified nature of digestive system	neoplasms	4508	97	4411	1.12454	0.124969	0.958618
	377.3	Optic neuritis/neuropathy	sense organs	4102	52	4050	0.850334	0.125611	0.958618
	292.4	Altered mental status	mental disorders	4616	411	4205	1.06307	0.126116	0.958618
	724.1	Disorders of sacrum	musculoskeletal	4238	238	4000	0.925203	0.126892	0.958618
	710.1	Osteomyelitis	musculoskeletal	4473	112	4361	0.894439	0.127355	0.958618
	327.7	Sleep related movement disorders	neurological	3742	142	3600	1.10195	0.12971	0.958618
	611	Abnormal findings on mammogram or breast exam	genitourinary	4785	600	4185	1.05339	0.129782	0.958618
	603	Other disorders of testis	genitourinary	1411	62	1349	0.858831	0.130398	0.958618
	766	Neuralgia, neuritis, and radiculitis NOS	symptoms	4324	281	4043	0.931563	0.130758	0.958618
	367.2	Astigmatism	sense organs	4758	189	4569	1.08802	0.13077	0.958618
	706.1	Acne	dermatologic	4591	323	4268	0.936949	0.131287	0.958618
	214	Lipoma	neoplasms	4807	183	4624	1.08818	0.131546	0.958618
	451	Phlebitis and thrombophlebitis	circulatory system	3958	101	3857	1.11699	0.132828	0.958618
	426	Cardiac conduction disorders	circulatory system	4257	978	3279	1.04353	0.13328	0.958618
	395.6	Heart valve replaced	circulatory system	4481	150	4331	0.90825	0.133377	0.958618
	215	Other benign neoplasm of connective and other soft tissue	neoplasms	4875	212	4663	1.08026	0.136127	0.958618
	427.61	Supraventricular premature beats	circulatory system	3469	84	3385	1.13154	0.137098	0.958618
	196	Radiotherapy	neoplasms	4321	1239	3082	1.03835	0.139091	0.958618
	250.23	Type 2 diabetes with ophthalmic manifestations	endocrine/metabolic	3323	282	3041	1.07773	0.141627	0.958618
	622.1	Polyp of corpus uteri	genitourinary	2938	132	2806	0.906776	0.141885	0.958618
	514.2	Solitary pulmonary nodule	respiratory	4658	496	4162	1.0547	0.142496	0.958618
	687.1	Rash and other nonspecific skin eruption	dermatologic	4566	871	3695	0.959414	0.143363	0.958618
	433.2	Occlusion of cerebral arteries	circulatory system	4750	296	4454	0.934706	0.143589	0.958618
	578.2	Blood in stool	digestive	4378	359	4019	1.0617	0.143828	0.958618
	764	Sciatica	symptoms	4575	524	4051	0.949394	0.144438	0.958618
	513.8	Disorders of diaphragm	respiratory	4851	281	4570	0.93328	0.144716	0.958618
	427.22	Atrial flutter	circulatory system	3566	179	3387	0.917889	0.148832	0.958618
	447.7	Aortic ectasia	circulatory system	4326	60	4266	1.15242	0.148898	0.958618
	70.4	Chronic hepatitis	infectious diseases	3560	80	3480	0.884524	0.149169	0.958618
	172	Skin cancer	neoplasms	4768	202	4566	1.08343	0.150937	0.958618
	835	Internal derangement of knee	injuries & poisonings	4869	174	4695	1.08505	0.15206	0.958618
	605	Erectile dysfunction [ED]	genitourinary	1632	280	1352	0.930262	0.152414	0.958618
	644	Anemia during pregnancy	pregnancy complications	3004	90	2914	1.11474	0.154096	0.958618
	193	Thyroid cancer	neoplasms	4897	106	4791	1.10941	0.154567	0.958618
	743	Osteoporosis, osteopenia and pathological fracture	musculoskeletal	4991	1035	3956	1.04094	0.15537	0.958618
	191.1	Cancer of brain and nervous system	neoplasms	4883	82	4801	1.12361	0.155989	0.958618
	348	Other conditions of brain	neurological	4520	447	4073	0.94771	0.156643	0.958618
	573.6	Nonspecific elevation of levels of transaminase or lactic acid dehydrogenase [LDH]	digestive	4000	498	3502	1.05245	0.158804	0.958618
	292	Neurological disorders	mental disorders	4941	787	4154	1.04288	0.160495	0.958618
	429.1	Heart transplant/surgery	circulatory system	4497	222	4275	0.928589	0.160757	0.958618
	317.11	Alcoholic liver damage	mental disorders	4539	202	4337	0.925043	0.164352	0.958618
	155	Cancer of liver and intrahepatic bile duct	neoplasms	4613	207	4406	0.925592	0.164484	0.958618
	669	Complications of labor and delivery NEC	pregnancy complications	3004	77	2927	0.888	0.164539	0.958618
	578	Gastrointestinal hemorrhage	digestive	4679	702	3977	1.04352	0.164755	0.958618
	727.1	Synovitis and tenosynovitis	musculoskeletal	4215	465	3750	0.9491	0.165161	0.958618
	110	Dermatophytosis / Dermatomycosis	infectious diseases	4622	661	3961	0.956903	0.167545	0.958618
	613.8	Other specified disorders of breast	genitourinary	4745	155	4590	1.08794	0.167892	0.958618
	689	Disorder of skin and subcutaneous tissue NOS	dermatologic	4991	695	4296	1.04347	0.168032	0.958618
	809	Fracture of unspecified bones	injuries & poisonings	4820	1370	3450	1.03383	0.168206	0.958618
	425.2	Secondary/extrinsic cardiomyopathies	circulatory system	4677	107	4570	0.902536	0.168394	0.958618
	580.32	Nephritis and nephropathy with pathological lesion	genitourinary	3760	238	3522	0.932822	0.173536	0.958618
	726.4	Calcaneal spur; Exostosis NOS	musculoskeletal	3914	162	3752	1.0867	0.174053	0.958618
	573.3	Hepatomegaly	digestive	3892	403	3489	1.0546	0.176263	0.958618
	530.3	Stricture and stenosis of esophagus	digestive	3088	71	3017	1.12699	0.178166	0.958618
	550.6	Incisional hernia	digestive	4498	93	4405	1.11044	0.178787	0.958618
	710	Osteomyelitis, periostitis, and other infections involving bone	musculoskeletal	4476	115	4361	0.907707	0.179322	0.958618
	599.2	Retention of urine	genitourinary	3841	438	3403	1.05382	0.179328	0.958618
	289.5	Diseases of spleen	hematopoietic	3708	66	3642	1.12897	0.180636	0.958618
	711	Arthropathy associated with infections	musculoskeletal	4424	54	4370	0.868989	0.180707	0.958618
	912	Insect bite	injuries & poisonings	4983	95	4888	1.10721	0.181147	0.958618
	724.2	Disorders of coccyx	musculoskeletal	4226	222	4004	0.932371	0.183066	0.958618
	938	Dermatitis due to solar radiation	dermatologic	4040	124	3916	0.91199	0.183125	0.958618
	480.5	Bronchopneumonia and lung abscess	respiratory	4039	77	3962	0.889809	0.18365	0.958618
	733.6	Costochondritis	musculoskeletal	4335	88	4247	1.11154	0.183857	0.958618
	293	Symptoms involving head and neck	mental disorders	4720	154	4566	0.922032	0.184749	0.958618
	841	Sprains and strains of back and neck	injuries & poisonings	4541	393	4148	0.948598	0.185157	0.958618
	172.21	Basal cell carcinoma	neoplasms	4663	68	4595	1.13541	0.187712	0.958618
	426.31	Right bundle branch block	circulatory system	3507	127	3380	0.912016	0.187858	0.958618
	244.1	Secondary hypothyroidism	endocrine/metabolic	4062	156	3906	1.08394	0.189338	0.958618
	110.2	Dermatomycoses	infectious diseases	4039	63	3976	1.1273	0.191134	0.958618
	600	Hyperplasia of prostate	genitourinary	1849	385	1464	0.93626	0.191191	0.958618
	743.11	Osteoporosis NOS	musculoskeletal	4707	469	4238	1.05385	0.191399	0.958618
	536.8	Dyspepsia and other specified disorders of function of stomach	digestive	4594	355	4239	1.05532	0.191491	0.958618
	655	Known or suspected fetal abnormality affecting management of mother	pregnancy complications	3004	210	2794	0.932511	0.191631	0.958618
	414	Other forms of chronic heart disease	circulatory system	4422	292	4130	0.940737	0.192004	0.958618
	613.1	Inflammatory disease of breast	genitourinary	4691	51	4640	1.14089	0.192837	0.958618
	747.2	Congenital anomalies of peripheral vascular system	congenital anomalies	4779	96	4683	1.10299	0.193024	0.958618
	433.21	Cerebral artery occlusion, with cerebral infarction	circulatory system	4743	287	4456	0.941158	0.194916	0.958618
	742.9	Other derangement of joint	musculoskeletal	4533	101	4432	0.906132	0.195198	0.958618
	270.21	Disorders of urea cycle metabolism	endocrine/metabolic	4501	57	4444	1.13607	0.196054	0.958618
	357	Inflammatory and toxic neuropathy	neurological	4889	672	4217	1.04181	0.196798	0.958618
	750	Digestive congenital anomalies	congenital anomalies	4898	161	4737	0.925429	0.19836	0.958618
	707.2	Chronic ulcer of leg or foot	dermatologic	4911	131	4780	0.91651	0.199549	0.958618
	289.4	Lymphadenitis	hematopoietic	4048	525	3523	1.04549	0.199609	0.958618
	303	Psychogenic and somatoform disorders	mental disorders	2901	117	2784	1.0929	0.203676	0.958618
	618.2	Uterine/Uterovaginal prolapse	genitourinary	2918	59	2859	1.13553	0.204752	0.958618
	350.3	Lack of coordination	neurological	4467	61	4406	0.884261	0.20507	0.958618
	117	Mycoses	infectious diseases	4124	151	3973	0.923282	0.205235	0.958618
	512	Other symptoms of respiratory system	respiratory	4991	2473	2518	1.02762	0.206138	0.958618
	574.1	Cholelithiasis	digestive	4764	481	4283	1.0469	0.208688	0.958618
	716	Other arthropathies	musculoskeletal	4759	893	3866	1.03826	0.209716	0.958618
	715.1	Sacroiliitis NEC	musculoskeletal	4513	147	4366	0.923006	0.210889	0.958618
	495.2	Asthma with exacerbation	respiratory	4147	249	3898	1.06239	0.213156	0.958618
	510.2	Lung transplant	respiratory	4814	105	4709	1.09595	0.214237	0.958618
	270.3	Disorders of plasma protein metabolism	endocrine/metabolic	4595	177	4418	1.0736	0.216297	0.958618
	535.9	Gastritis and duodenitis, NOS	digestive	4579	297	4282	1.05671	0.216585	0.958618
	588	Disorders resulting from impaired renal function	genitourinary	3863	343	3520	0.947374	0.216856	0.958618
	214.1	Lipoma of skin and subcutaneous tissue	neoplasms	4776	109	4667	1.09293	0.217115	0.958618
	262	Mineral deficiency NEC	endocrine/metabolic	3561	186	3375	1.07192	0.217209	0.958618
	287.3	Thrombocytopenia	hematopoietic	4676	659	4017	0.960803	0.218147	0.958618
	274.11	Gouty arthropathy	endocrine/metabolic	4917	117	4800	0.915349	0.218744	0.958618
	153.3	Malignant neoplasm of rectum, rectosigmoid junction, and anus	neoplasms	4183	99	4084	0.909683	0.219243	0.958618
	564.1	Irritable Bowel Syndrome	digestive	4039	221	3818	1.06442	0.219262	0.958618
	857	Mechanical complication of unspecified genitourinary device, implant, and graft	injuries & poisonings	4630	92	4538	0.906288	0.219375	0.958618
	580.3	Nephritis and nephropathy without mention of glomerulonephritis	genitourinary	3929	421	3508	0.952476	0.219732	0.958618
	721.2	Spondylosis with myelopathy	musculoskeletal	4076	58	4018	0.882752	0.220106	0.958618
	464	Acute sinusitis	respiratory	4060	528	3532	0.957995	0.220223	0.958618
	53	Herpes zoster	infectious diseases	3709	227	3482	0.937672	0.220696	0.958618
	695.4	Lupus (localized and systemic)	dermatologic	4086	144	3942	0.925366	0.222134	0.958618
	790	Nonspecific findings on examination of blood	symptoms	4326	459	3867	0.955543	0.223857	0.958618
	623	Hypertrophy of female genital organs	genitourinary	2882	103	2779	1.09205	0.225065	0.958618
	733.4	Aseptic necrosis of bone	musculoskeletal	4311	66	4245	0.892534	0.225946	0.958618
	741	Symptoms and disorders of the joints	musculoskeletal	4950	826	4124	0.965522	0.228053	0.958618
	963	Poisoning by primarily systemic agents	injuries & poisonings	4484	301	4183	0.947189	0.228438	0.958618
	687	Symptoms affecting skin	dermatologic	4082	653	3429	0.962007	0.228828	0.958618
	8	Intestinal infection	infectious diseases	4991	565	4426	0.960372	0.231572	0.958618
	172.22	Squamous cell carcinoma	neoplasms	4649	64	4585	1.12215	0.232303	0.958618
	302	Sexual and gender identity disorders	mental disorders	2914	120	2794	0.917196	0.232891	0.958618
	530.5	Disorders of esophageal motility	digestive	3131	114	3017	1.08845	0.232964	0.958618
	960	Poisoning by antibiotics	injuries & poisonings	4601	711	3890	1.0368	0.233146	0.958618
	348.8	Encephalopathy, not elsewhere classified	neurological	4398	287	4111	0.945769	0.233823	0.958618
	737	Curvature of spine	musculoskeletal	4611	191	4420	0.934968	0.234156	0.958618
	585.4	Chronic kidney disease, Stage I or II	genitourinary	3903	389	3514	0.952536	0.235046	0.958618
	513	Respiratory abnormalities	respiratory	4991	451	4540	0.956398	0.23575	0.958618
	627.1	Postmenopausal bleeding	genitourinary	1952	118	1834	0.916417	0.236499	0.958618
	772.2	Spasm of muscle	symptoms	4810	271	4539	0.945884	0.237516	0.958618
	459	Other disorders of circulatory system	circulatory system	4740	808	3932	0.966422	0.240905	0.958618
	204.4	Multiple myeloma	neoplasms	4760	55	4705	0.88598	0.242296	0.958618
	577.2	Chronic pancreatitis	digestive	4818	61	4757	1.11908	0.242923	0.958618
	560.4	Other intestinal obstruction	digestive	3981	168	3813	0.93318	0.243037	0.958618
	625.1	Dyspareunia	genitourinary	2718	105	2613	1.08764	0.243361	0.958618
	727	Other disorders of synovium, tendon, and bursa	musculoskeletal	4472	750	3722	0.964593	0.244807	0.958618
	270.2	Disorders of amino-acid metabolism	endocrine/metabolic	4506	63	4443	1.11548	0.246051	0.958618
	596.5	Functional disorders of bladder	genitourinary	4828	257	4571	1.05739	0.246215	0.958618
	289	Other diseases of blood and blood-forming organs	hematopoietic	4048	484	3564	1.04243	0.246944	0.958618
	743.9	Osteopenia or other disorder of bone and cartilage	musculoskeletal	4769	757	4012	1.03692	0.246977	0.958618
	70	Viral hepatitis	infectious diseases	3728	271	3457	0.945594	0.247196	0.958618
	433	Cerebrovascular disease	circulatory system	4957	664	4293	0.96276	0.247495	0.958618
	365.11	Primary open angle glaucoma	sense organs	4386	79	4307	0.90112	0.249641	0.958618
	295.3	Psychosis	mental disorders	2897	112	2785	1.08593	0.251321	0.958618
	327.32	Obstructive sleep apnea	neurological	4263	701	3562	1.0365	0.251611	0.958618
	681.1	Cellulitis and abscess of fingers/toes	dermatologic	4420	138	4282	1.07566	0.25164	0.958618
	704.2	Hirsutism	dermatologic	4264	52	4212	0.888782	0.25192	0.958618
	8.6	Viral Enteritis	infectious diseases	4832	144	4688	0.92945	0.253614	0.958618
	785	Abdominal pain	symptoms	4991	2307	2684	1.02475	0.254647	0.958618
	112.3	Candidiasis of skin and nails	infectious diseases	4029	55	3974	0.89014	0.255167	0.958618
	588.2	Secondary hyperparathyroidism (of renal origin)	genitourinary	3853	332	3521	0.951185	0.259542	0.958618
	292.3	Memory loss	mental disorders	4589	280	4309	1.055	0.259573	0.958618
	597	Other disorders of urethra and urinary tract	genitourinary	4649	82	4567	0.90822	0.26051	0.958618
	743.1	Osteoporosis	musculoskeletal	4721	488	4233	1.04482	0.26351	0.958618
	755	Congenital anomalies of limbs	congenital anomalies	4925	77	4848	0.909057	0.264045	0.958618
	70.2	Viral hepatitis B	infectious diseases	3558	84	3474	0.910803	0.264622	0.958618
	454	Varicose veins	circulatory system	4151	345	3806	0.953282	0.266259	0.958618
	695.42	Systemic lupus erythematosus	dermatologic	4084	142	3942	0.931529	0.266861	0.958618
	523.31	Acute periodontitis	digestive	4693	64	4629	0.899911	0.268405	0.958618
	578.1	Hematemesis	digestive	4120	93	4027	1.08925	0.269127	0.958618
	681.3	Cellulitis and abscess of arm/hand	dermatologic	4383	103	4280	0.919697	0.269467	0.958618
	690	Erythematosquamous dermatosis	dermatologic	4188	209	3979	0.943007	0.270196	0.958618
	690.1	Seborrheic dermatitis	dermatologic	4188	209	3979	0.943007	0.270196	0.958618
	703.1	Ingrowing nail	dermatologic	4384	174	4210	1.06551	0.270434	0.958618
	287	Purpura and other hemorrhagic conditions	hematopoietic	4709	698	4011	0.96579	0.270855	0.958618
	250.22	Type 2 diabetes with renal manifestations	endocrine/metabolic	3567	543	3024	1.04394	0.27108	0.958618
	350.2	Abnormality of gait	neurological	4753	395	4358	0.955344	0.271305	0.958618
	286.9	Abnormal coagulation profile	hematopoietic	4301	185	4116	0.939303	0.271694	0.958618
	331	Other cerebral degenerations	neurological	4246	109	4137	0.922566	0.271726	0.958618
	960.2	Allergy/adverse effect of penicillin	injuries & poisonings	4471	428	4043	1.04233	0.271879	0.958618
	750.1	Upper gastrointestinal congenital anomalies	congenital anomalies	4835	80	4755	0.910149	0.272264	0.958618
	496.21	Obstructive chronic bronchitis	respiratory	3958	61	3897	0.897051	0.272318	0.958618
	574	Cholelithiasis and cholecystitis	digestive	4828	553	4275	1.03832	0.272822	0.958618
	286.81	Primary hypercoagulable state	hematopoietic	4246	102	4144	0.921381	0.272908	0.958618
	649	Other conditions or status of the mother complicating pregnancy, childbirth, or the puerperium	pregnancy complications	2967	228	2739	0.944932	0.272915	0.958618
	184	Cancer of other female genital organs	neoplasms	2697	80	2617	1.09717	0.274951	0.958618
	204	Leukemia	neoplasms	4820	126	4694	0.928366	0.275304	0.958618
	742	Derangement of joint, non-traumatic	musculoskeletal	4555	140	4415	0.932184	0.275325	0.958618
	478	Throat pain	respiratory	3427	140	3287	1.07322	0.275441	0.958618
	197	Chemotherapy	neoplasms	4572	1604	2968	1.02605	0.275492	0.958618
	527	Diseases of the salivary glands	digestive	4694	198	4496	1.06108	0.276128	0.958618
	371.3	Inflammation of eyelids	sense organs	4395	364	4031	1.04572	0.279043	0.958618
	389.4	Tinnitus	sense organs	4563	343	4220	0.95456	0.279281	0.958618
	555.21	Ulcerative colitis (chronic)	digestive	3888	64	3824	1.10537	0.279623	0.958618
	501	Pneumonitis due to inhalation of food or vomitus	respiratory	4192	181	4011	1.06383	0.280667	0.958618
	433.1	Occlusion and stenosis of precerebral arteries	circulatory system	4661	272	4389	0.948158	0.281101	0.958618
	452	Other venous embolism and thrombosis	circulatory system	4344	609	3735	0.965026	0.284964	0.958618
	279.11	Deficiency of humoral immunity	endocrine/metabolic	4033	83	3950	0.914747	0.285377	0.958618
	942	Infusion and transfusion reaction	injuries & poisonings	3959	68	3891	1.10077	0.287697	0.958618
	428.4	Heart failure with preserved EF [Diastolic heart failure]	circulatory system	4530	231	4299	0.945658	0.288574	0.958618
	627.2	Symptomatic menopause	genitourinary	2167	453	1714	0.957943	0.288963	0.958618
	733.9	Chondromalacia	musculoskeletal	4281	53	4228	0.894499	0.289332	0.958618
	458	Hypotension	circulatory system	4728	708	4020	0.967364	0.290599	0.958618
	430	Intracranial hemorrhage	circulatory system	4600	151	4449	0.935883	0.292838	0.958618
	442.8	Aneurysm of other specified artery	circulatory system	4323	56	4267	0.897747	0.293953	0.958618
	521	Diseases of hard tissues of teeth	digestive	4715	109	4606	0.926486	0.294629	0.958618
	260.2	severe protein-calorie malnutrition	endocrine/metabolic	3581	232	3349	0.947325	0.297881	0.958618
	374.6	Dermatochalasis	sense organs	4111	71	4040	0.906925	0.298101	0.958618
	740.11	Osteoarthrosis, localized, primary	musculoskeletal	4929	1098	3831	1.03003	0.298198	0.958618
	275.6	Hypercalcemia	endocrine/metabolic	4448	225	4223	1.0548	0.298542	0.958618
	280.1	Iron deficiency anemias, unspecified or not due to blood loss	hematopoietic	3808	730	3078	1.03277	0.298623	0.958618
	860	Bone marrow or stem cell transplant	neoplasms	4991	76	4915	0.91237	0.299735	0.958618
	870	Open wounds of head; neck; and trunk	injuries & poisonings	4832	293	4539	1.04836	0.299834	0.958618
	292.11	Aphasia	mental disorders	4353	53	4300	1.11188	0.300144	0.958618
	559	Ileostomy status	digestive	3881	59	3822	1.10578	0.301008	0.958618
	585.3	Chronic renal failure [CKD]	genitourinary	4454	1001	3453	0.971336	0.301137	0.958618
	447.1	Stricture of artery	circulatory system	4339	78	4261	1.09246	0.301142	0.958618
	550	Abdominal hernia	digestive	4991	895	4096	1.02979	0.301612	0.958618
	304	Adjustment reaction	mental disorders	3181	427	2754	1.04134	0.303928	0.958618
	344	Other paralytic syndromes	neurological	4212	73	4139	0.912303	0.304265	0.958618
	381.1	Otitis media	sense organs	4649	250	4399	1.05044	0.304438	0.958618
	278.11	Morbid obesity	endocrine/metabolic	4160	852	3308	1.0299	0.305579	0.958618
	595	Hydronephrosis	genitourinary	4735	235	4500	0.949658	0.305918	0.958618
	596	Other disorders of bladder	genitourinary	4891	384	4507	1.04167	0.306605	0.958618
	618	Genital prolapse	genitourinary	3004	168	2836	1.06387	0.307352	0.958618
	706	Diseases of sebaceous glands	dermatologic	4866	672	4194	0.96897	0.30781	0.958618
	580.4	Renal sclerosis, NOS	genitourinary	3639	118	3521	1.07393	0.30871	0.958618
	441	Vascular insufficiency of intestine	circulatory system	4323	67	4256	1.09581	0.310242	0.958618
	396	Abnormal heart sounds	circulatory system	4656	369	4287	1.04203	0.310881	0.958618
	575.9	Nonspecific abnormal findings on radiological and other examination of biliary tract	digestive	4500	111	4389	0.928141	0.311874	0.958618
	473.3	Paralysis/spasm of vocal cords or larynx	respiratory	3379	86	3293	1.0861	0.312205	0.958618
	379	Other disorders of eye	sense organs	4480	462	4018	0.96268	0.313397	0.958618
	184.11	Malignant neoplasm of ovary	neoplasms	2678	56	2622	1.10663	0.31402	0.958618
	374.3	Ptosis of eyelid	sense organs	4151	118	4033	0.930994	0.314976	0.958618
	440.2	Atherosclerosis of the extremities	circulatory system	4397	135	4262	0.933464	0.315397	0.958618
	420.2	Pericarditis	circulatory system	4766	278	4488	0.954186	0.315576	0.958618
	635	Hemorrhage during pregnancy; childbirth and postpartum	pregnancy complications	2896	111	2785	0.932136	0.316412	0.958618
	594.1	Calculus of kidney	genitourinary	4885	378	4507	0.960456	0.318225	0.958618
	191.11	Cancer of brain	neoplasms	4873	69	4804	1.09367	0.318956	0.958618
	225	Benign neoplasm of brain and other parts of nervous system	neoplasms	4912	110	4802	1.07402	0.319999	0.958618
	611.11	Mammographic microcalcification	genitourinary	4359	56	4303	1.10497	0.322398	0.958618
	624.9	stress incontinence, female	genitourinary	2826	195	2631	1.05726	0.322434	0.958618
	263	Other nutritional deficiency	endocrine/metabolic	3607	269	3338	1.04808	0.322526	0.958618
	198.6	Secondary malignancy of bone	neoplasms	4051	107	3944	1.07632	0.322743	0.958618
	530.13	Barrett's esophagus	digestive	3073	57	3016	0.903672	0.323174	0.958618
	395.2	Nonrheumatic aortic valve disorders	circulatory system	4600	293	4307	0.954868	0.323528	0.958618
	249	Secondary diabetes mellitus	endocrine/metabolic	3447	405	3042	1.0436	0.324141	0.958618
	521.1	Dental caries	digestive	4714	107	4607	0.930109	0.324767	0.958618
	371.2	Conjunctivitis, noninfectious	sense organs	4214	173	4041	1.0584	0.325381	0.958618
	136	Other infectious and parasitic diseases	infectious diseases	4932	753	4179	1.0295	0.326974	0.958618
	798.1	Chronic fatigue syndrome	symptoms	3857	168	3689	1.05911	0.327145	0.958618
	963.1	Antineoplastic and immunosuppressive drugs causing adverse effects	injuries & poisonings	4482	296	4186	0.95656	0.328138	0.958618
	574.12	Cholelithiasis with other cholecystitis	digestive	4525	101	4424	1.07633	0.328292	0.958618
	626.11	Absent or infrequent menstruation	genitourinary	2032	192	1840	0.946062	0.329962	0.958618
	797.1	Cardiogenic shock	symptoms	4864	157	4707	0.941731	0.330885	0.958618
	714	Rheumatoid arthritis and other inflammatory polyarthropathies	musculoskeletal	4645	281	4364	0.955689	0.331589	0.958618
	715	Other inflammatory spondylopathies	musculoskeletal	4571	214	4357	0.94963	0.332304	0.958618
	599.1	Urinary obstruction	genitourinary	3576	138	3438	1.0675	0.332655	0.958618
	53.1	Herpes zoster with nervous system complications	infectious diseases	3550	67	3483	0.912523	0.333587	0.958618
	274.1	Gout	endocrine/metabolic	4963	180	4783	0.944821	0.333624	0.958618
	703	Diseases of nail, NOS	dermatologic	4480	281	4199	0.95498	0.33375	0.958618
	255.2	Adrenal hypofunction	endocrine/metabolic	4288	114	4174	1.07027	0.334317	0.958618
	255.21	Glucocorticoid deficiency	endocrine/metabolic	4288	114	4174	1.07027	0.334317	0.958618
	977	Personal history of allergy to medicinal agents	injuries & poisonings	4651	745	3906	1.02923	0.334811	0.958618
	240	Simple and unspecified goiter	endocrine/metabolic	4005	95	3910	0.927044	0.334979	0.958618
	611.3	Lump or mass in breast	genitourinary	4579	320	4259	1.04318	0.33536	0.958618
	475.9	Postnasal drip	respiratory	3583	291	3292	0.956411	0.336799	0.958618
	740.12	Osteoarthrosis, localized, secondary	musculoskeletal	4292	107	4185	0.930301	0.338187	0.958618
	590	Pyelonephritis	genitourinary	3887	272	3615	0.955177	0.338466	0.958618
	380	Disorders of external ear	sense organs	4517	50	4467	1.10583	0.338921	0.958618
	372	Disorders of conjunctiva	sense organs	4334	304	4030	0.957427	0.338969	0.958618
	280	Iron deficiency anemias	hematopoietic	3901	832	3069	1.02868	0.339002	0.958618
	198.4	Secondary malignant neoplasm of liver	neoplasms	4037	91	3946	1.07941	0.339177	0.958618
	614.51	Cervicitis and endocervicitis	genitourinary	2612	117	2495	0.93573	0.339742	0.958618
	504.1	Idiopathic fibrosing alveolitis	respiratory	4107	82	4025	1.08365	0.341962	0.962464
	41.2	Streptococcus infection	infectious diseases	4081	229	3852	0.95283	0.343038	0.96308
	426.91	Cardiac pacemaker in situ	circulatory system	3578	190	3388	0.947421	0.346048	0.967562
	701.1	Keratoderma, acquired	dermatologic	4537	161	4376	0.943679	0.347074	0.967562
	225.1	Benign neoplasm of brain, cranial nerves, meninges	neoplasms	4907	103	4804	1.07216	0.347219	0.967562
	819	Skull and face fracture and other intercranial injury	injuries & poisonings	4986	96	4890	1.07469	0.348556	0.968881
	377	Disorders of optic nerve and visual pathways	sense organs	4158	113	4045	0.935711	0.350628	0.969162
	740.1	Osteoarthritis; localized	musculoskeletal	4938	1110	3828	1.0268	0.351116	0.969162
	532	Dysphagia	digestive	3621	658	2963	1.03135	0.351246	0.969162
	781	Symptoms involving nervous and musculoskeletal systems	symptoms	4969	547	4422	0.968642	0.355114	0.975784
	394.7	Disease of tricuspid valve	circulatory system	4451	134	4317	0.94051	0.355858	0.975784
	496.1	Emphysema	respiratory	4008	144	3864	1.06085	0.356252	0.975784
	946	Anaphylactic shock NOS	injuries & poisonings	3988	66	3922	0.917921	0.357214	0.976036
	510	Other diseases of lung	respiratory	4977	587	4390	1.03103	0.359419	0.978429
	229	Benign neoplasm of unspecified sites	neoplasms	4991	71	4920	1.08538	0.360539	0.978429
	496.2	Chronic bronchitis	respiratory	4027	137	3890	0.94091	0.360703	0.978429
	355.1	Chronic pain syndrome	neurological	4366	116	4250	0.937896	0.366686	0.985797
	272.11	Hypercholesterolemia	endocrine/metabolic	3657	887	2770	1.02989	0.36671	0.985797
	426.3	Bundle branch block	circulatory system	3581	215	3366	0.951282	0.367338	0.985797
	523.3	Periodontitis (acute or chronic)	digestive	4695	67	4628	0.919759	0.36786	0.985797
	537	Other disorders of stomach and duodenum	digestive	4711	615	4096	1.02996	0.368391	0.985797
	622	Polyp of female genital organs	genitourinary	2957	158	2799	0.947302	0.373047	0.985797
	208	Benign neoplasm of colon	neoplasms	4916	764	4152	1.02802	0.37317	0.985797
	365.1	Open-angle glaucoma	sense organs	4429	122	4307	0.937284	0.374673	0.985797
	278.4	Abnormal weight gain	endocrine/metabolic	3774	350	3424	0.96372	0.374814	0.985797
	198.2	Secondary malignancy of respiratory organs	neoplasms	4056	111	3945	1.06613	0.375855	0.985797
	369	Infection of the eye	sense organs	4393	360	4033	0.964104	0.376096	0.985797
	636.3	Hemorrhage in early pregnancy	pregnancy complications	2894	84	2810	1.07196	0.37878	0.985797
	571.8	Liver abscess and sequelae of chronic liver disease	digestive	3949	408	3541	0.964724	0.37936	0.985797
	110.11	Dermatophytosis of nail	infectious diseases	4405	436	3969	0.966525	0.379526	0.985797
	306.1	Mental disorders durring/after pregnancy	mental disorders	1637	84	1553	0.930493	0.379574	0.985797
	586.4	Stricture/obstruction of ureter	genitourinary	3655	178	3477	1.05198	0.38078	0.985797
	369.5	Conjunctivitis, infectious	sense organs	4345	309	4036	0.962017	0.381805	0.985797
	276.6	Fluid overload	endocrine/metabolic	4123	482	3641	0.968011	0.381968	0.985797
	300.4	Dysthymic disorder	mental disorders	2979	194	2785	1.04982	0.382926	0.985797
	681.6	Cellulitis and abscess of foot, toe	dermatologic	4339	54	4285	1.09262	0.38304	0.985797
	512.9	Other dyspnea	respiratory	4027	1300	2727	1.02295	0.383722	0.985797
	704.8	Other specified diseases of hair and hair follicles	dermatologic	4418	250	4168	0.958612	0.384499	0.985797
	695.7	Prurigo and Lichen	dermatologic	4064	81	3983	0.929095	0.385236	0.985797
	589	Abnormal results of function study of kidney	genitourinary	3659	138	3521	0.945078	0.386316	0.985797
	227	Benign neoplasm of other endocrine glands and related structures	neoplasms	4888	121	4767	1.06149	0.386657	0.985797
	701	Other hypertrophic and atrophic conditions of skin	dermatologic	4962	783	4179	0.974983	0.386757	0.985797
	749	Congenital anomalies of face and neck	congenital anomalies	4977	52	4925	1.09366	0.387121	0.985797
	365.2	Primary angle-closure glaucoma	sense organs	4371	63	4308	1.08527	0.389074	0.987625
	751.22	Other specified congenital anomalies of kidney	congenital anomalies	4813	52	4761	0.913955	0.389886	0.987625
	594	Urinary calculus	genitourinary	4930	448	4482	0.968506	0.390627	0.987625
	613	Other nonmalignant breast conditions	genitourinary	4991	445	4546	1.03287	0.391512	0.987625
	780	Hypothermia/Chills	symptoms	4991	117	4874	0.941708	0.392997	0.987625
	635.2	Antepartum hemorrhage, abruptio placentae, and placenta previa	pregnancy complications	2884	88	2796	0.935588	0.395031	0.987625
	599.8	Other symptoms involving urinary system	genitourinary	3670	228	3442	0.956912	0.395324	0.987625
	614.5	Inflammatory disease of cervix, vagina, and vulva	genitourinary	2915	440	2475	0.968291	0.395683	0.987625
	577	Diseases of pancreas	digestive	4991	366	4625	0.965335	0.396276	0.987625
	244.4	Hypothyroidism NOS	endocrine/metabolic	4666	794	3872	0.974417	0.397684	0.987625
	286	Coagulation defects	hematopoietic	4646	660	3986	0.973502	0.399967	0.987625
	199	Neoplasm of uncertain behavior	neoplasms	4364	464	3900	1.0315	0.400672	0.987625
	457.2	Encounter for long-term (current) use of antiplatelets/antithrombotics	circulatory system	3938	171	3767	0.950705	0.400904	0.987625
	287.32	Secondary thrombocytopenia	hematopoietic	4351	233	4118	0.957743	0.402109	0.987625
	528.5	Diseases of lips	digestive	4574	71	4503	0.926819	0.402383	0.987625
	459.9	Circulatory disease NEC	circulatory system	4631	540	4091	0.971527	0.402628	0.987625
	350.1	Abnormal involuntary movements	neurological	4655	394	4261	0.967172	0.402894	0.987625
	724	Other and unspecified disorders of back	musculoskeletal	4346	351	3995	0.965573	0.405554	0.987625
	250.1	Type 1 diabetes	endocrine/metabolic	3188	145	3043	0.946037	0.407537	0.987625
	480.1	Bacterial pneumonia	respiratory	4255	306	3949	1.03778	0.409376	0.987625
	994.21	Septic shock	injuries & poisonings	4586	214	4372	1.04431	0.409921	0.987625
	710.11	Acute osteomyelitis	musculoskeletal	4421	51	4370	0.916123	0.411888	0.987625
	568	Other disorders of peritoneum	digestive	4546	379	4167	1.03337	0.412306	0.987625
	362.27	Drusen (degenerative) of retina	sense organs	4305	54	4251	0.915703	0.412379	0.987625
	471	Nasal polyps	respiratory	3344	51	3293	1.09033	0.412416	0.987625
	720	Spinal stenosis	musculoskeletal	4358	387	3971	1.0347	0.414971	0.987625
	709	Diffuse diseases of connective tissue	dermatologic	4118	254	3864	1.04054	0.415181	0.987625
	647	Infectious and parasitic complications affecting pregnancy	pregnancy complications	2979	58	2921	1.07989	0.415399	0.987625
	681.2	Cellulitis and abscess of face/neck	dermatologic	4340	70	4270	1.07494	0.416251	0.987625
	706.2	Sebaceous cyst	dermatologic	4509	249	4260	0.960994	0.416956	0.987625
	646	Other complications of pregnancy NEC	pregnancy complications	3004	209	2795	0.957516	0.416977	0.987625
	281	Other deficiency anemia	hematopoietic	3325	233	3092	0.958749	0.418999	0.987625
	41.8	H. pylori	infectious diseases	4010	216	3794	0.958426	0.419806	0.987625
	433.3	Cerebral ischemia	circulatory system	4794	404	4390	0.967993	0.420384	0.987625
	599.4	Urinary incontinence	genitourinary	3843	420	3423	1.03285	0.420941	0.987625
	513.3	Hypoventilation	respiratory	4907	157	4750	0.952234	0.420946	0.987625
	378	Strabismus and other disorders of binocular eye movements	sense organs	4180	144	4036	1.05114	0.423177	0.987625
	747	Cardiac and circulatory congenital anomalies	congenital anomalies	4991	381	4610	1.03237	0.424145	0.987625
	300.12	Agorophobia, social phobia, and panic disorder	mental disorders	2963	175	2788	1.04703	0.424581	0.987625
	961.1	Poisoning/allergy of sulfonamides	injuries & poisonings	4387	210	4177	0.958439	0.425176	0.987625
	443	Peripheral vascular disease	circulatory system	4609	386	4223	1.03319	0.425218	0.987625
	536.7	Complications of gastrostomy, colostomy and enterostomy	digestive	4377	59	4318	1.08085	0.425416	0.987625
	580	Nephritis; nephrosis; renal sclerosis	genitourinary	4009	505	3504	0.971283	0.42642	0.987625
	38	Septicemia	infectious diseases	4541	766	3775	1.02426	0.42766	0.987625
	789	Nausea and vomiting	symptoms	4991	1598	3393	1.01821	0.429217	0.987625
	550.2	Diaphragmatic hernia	digestive	4647	467	4180	0.970427	0.429653	0.987625
	79.1	Varicella infection	infectious diseases	3690	207	3483	0.958623	0.430668	0.987625
	306	Other mental disorder	mental disorders	3692	1487	2205	1.02013	0.432669	0.987625
	626.1	Irregular menstrual cycle/bleeding	genitourinary	2501	676	1825	0.973242	0.432694	0.987625
	340.1	Migrain with aura	neurological	4384	188	4196	0.957588	0.433092	0.987625
	443.7	Peripheral angiopathy in diseases classified elsewhere	circulatory system	4379	112	4267	1.05954	0.434923	0.987625
	497	Bronchitis	respiratory	4142	262	3880	0.962747	0.435095	0.987625
	792.1	Papanicolaou smear of cervix or vagina with atypical squamous cells	genitourinary	2504	182	2322	1.04389	0.435452	0.987625
	227.3	Benign neoplasm of pituitary gland and craniopharyngeal duct (pouch)	neoplasms	4842	51	4791	1.08587	0.436737	0.987625
	427.6	Premature beats	circulatory system	3616	246	3370	1.03988	0.436996	0.987625
	275	Disorders of mineral metabolism	endocrine/metabolic	4991	921	4070	1.02178	0.437783	0.987625
	800.3	Fracture of tibia and fibula	injuries & poisonings	4534	68	4466	0.930342	0.438587	0.987625
	270.32	Paraproteinemia	endocrine/metabolic	4513	66	4447	1.07466	0.440103	0.987625
	700	Corns and callosities	dermatologic	4476	71	4405	1.07112	0.44123	0.987625
	10	Tuberculosis	infectious diseases	3956	93	3863	1.06191	0.441824	0.987625
	624	Symptoms involving female genital tract	genitourinary	2736	227	2509	0.961785	0.442379	0.987625
	110.13	Dermatophytosis of the body	infectious diseases	4111	135	3976	0.950533	0.442899	0.987625
	394.2	Mitral valve disease	circulatory system	4468	127	4341	0.949025	0.443244	0.987625
	300.1	Anxiety disorder	mental disorders	4334	1700	2634	1.01803	0.446977	0.992239
	578.8	Hemorrhage of rectum and anus	digestive	4389	365	4024	1.03133	0.447082	0.992239
	288.2	Elevated white blood cell count	hematopoietic	4243	783	3460	0.977548	0.448459	0.993333
	320	Meningitis	neurological	4938	56	4882	0.926689	0.450283	0.994386
	656	Other perinatal conditions of fetus or newborn	pregnancy complications	4991	176	4815	1.04388	0.451387	0.994386
	495	Asthma	respiratory	4700	866	3834	1.02134	0.453292	0.994386
	170.2	Cancer of connective tissue	neoplasms	4966	83	4883	1.06318	0.455039	0.994386
	720.1	Spinal stenosis of lumbar region	musculoskeletal	4234	227	4007	1.04018	0.456129	0.994386
	565	Anal and rectal conditions	digestive	4675	447	4228	1.02818	0.456136	0.994386
	440.9	Atherosclerosis of aorta	circulatory system	4502	351	4151	0.966604	0.45652	0.994386
	571.81	Portal hypertension	digestive	3889	344	3545	0.96774	0.456548	0.994386
	165.1	Cancer of bronchus; lung	neoplasms	4984	89	4895	1.06185	0.456904	0.994386
	454.1	Varicose veins of lower extremity	circulatory system	4088	222	3866	0.961533	0.459904	0.995121
	288	Diseases of white blood cells	hematopoietic	4286	840	3446	0.978863	0.46316	0.995121
	427.7	Tachycardia NOS	circulatory system	3828	604	3224	1.02471	0.463207	0.995121
	428.3	Heart failure with reduced EF [Systolic or combined heart failure]	circulatory system	4605	299	4306	0.966805	0.463655	0.995121
	433.31	Transient cerebral ischemia	circulatory system	4776	351	4425	0.969277	0.465631	0.995121
	443.1	Raynaud's syndrome	circulatory system	4369	91	4278	1.05763	0.467069	0.995121
	175	Acquired absence of breast	neoplasms	2450	135	2315	1.04851	0.467863	0.995121
	252.2	Hypoparathyroidism	endocrine/metabolic	4249	54	4195	1.07711	0.468739	0.995121
	339	Other headache syndromes	neurological	4734	1231	3503	0.982122	0.469264	0.995121
	442.1	Aortic aneurysm	circulatory system	4362	94	4268	1.05953	0.469279	0.995121
	375	Disorders of lacrimal system	sense organs	4130	82	4048	1.06125	0.470226	0.995121
	556.1	Ulceration of intestine	digestive	3905	94	3811	1.05792	0.47028	0.995121
	535.1	Acute gastritis	digestive	4409	81	4328	0.940892	0.471492	0.995121
	286.8	Hypercoagulable state	hematopoietic	4263	123	4140	0.952303	0.473859	0.995121
	585	Renal failure	genitourinary	4737	1354	3383	0.981955	0.473875	0.995121
	300.13	Phobia	mental disorders	2842	50	2792	1.07954	0.474287	0.995121
	586.2	Cyst of kidney, acquired	genitourinary	3755	298	3457	1.03367	0.474364	0.995121
	401.1	Essential hypertension	circulatory system	4968	2471	2497	1.01752	0.476015	0.995121
	41.4	E. coli	infectious diseases	4096	254	3842	0.965703	0.476985	0.995121
	274	Gout and other crystal arthropathies	endocrine/metabolic	4991	234	4757	0.963667	0.477254	0.995121
	427.8	Sinoatrial node dysfunction (Bradycardia)	circulatory system	3541	152	3389	0.95613	0.477616	0.995121
	257	Testicular dysfunction	endocrine/metabolic	1799	111	1688	0.9474	0.477623	0.995121
	257.1	Testicular hypofunction	endocrine/metabolic	1799	111	1688	0.9474	0.477623	0.995121
	195.3	Malignant neoplasm of head, face, and neck	neoplasms	4006	57	3949	1.07348	0.481362	0.999071
	500	Lung disease due to external agents	respiratory	4077	54	4023	1.07391	0.481646	0.999071
	747.1	Cardiac congenital anomalies	congenital anomalies	4946	293	4653	1.03217	0.4822	0.999071
	634	Miscarriage; stillbirth	pregnancy complications	2935	144	2791	0.956951	0.48317	0.999071
	290.3	Other persistent mental disorders due to conditions classified elsewhere	mental disorders	4387	73	4314	1.06491	0.485058	0.999071
	427.2	Atrial fibrillation and flutter	circulatory system	3798	449	3349	1.02832	0.487587	0.999071
	731	Osteitis deformans and osteopathies associated with other disorders classified elsewhere	musculoskeletal	4319	115	4204	1.05256	0.488988	0.999071
	418.1	Precordial pain	circulatory system	3939	157	3782	1.04279	0.48901	0.999071
	41.1	Staphylococcus infections	infectious diseases	4053	200	3853	0.962912	0.490098	0.999071
	798	Malaise and fatigue	symptoms	4991	1550	3441	0.984122	0.490481	0.999071
	433.8	Late effects of cerebrovascular disease	circulatory system	4578	109	4469	0.949914	0.491789	0.999071
	342	Hemiplegia	neurological	4206	62	4144	1.06678	0.493538	0.999071
	858	Complication of internal orthopedic device	injuries & poisonings	4645	97	4548	0.949556	0.500119	0.999071
	512.1	Wheezing	respiratory	3137	235	2902	1.03513	0.501581	0.999071
	586.1	Anatomical abnormatilies of kidney and ureters	genitourinary	3573	52	3521	1.07118	0.501778	0.999071
	352.2	Facial nerve disorders [CN7]	neurological	4343	90	4253	1.05438	0.502191	0.999071
	289.8	Polycythemia, secondary	hematopoietic	3709	95	3614	0.948404	0.503026	0.999071
	458.2	Iatrogenic hypotension	circulatory system	4363	160	4203	0.960484	0.506464	0.999071
	415.21	Primary pulmonary hypertension	circulatory system	4597	131	4466	0.9564	0.50717	0.999071
	284	Aplastic anemia	hematopoietic	3479	410	3069	1.02695	0.507359	0.999071
	619.5	Noninflammatory disorders of vulva and perineum	genitourinary	2574	103	2471	0.952323	0.509453	0.999071
	184.1	Malignant neoplasm of ovary and other uterine adnexa	neoplasms	2686	65	2621	1.06368	0.511409	0.999071
	939	Atopic/contact dermatitis due to other or unspecified	dermatologic	4600	725	3875	0.980349	0.51145	0.999071
	8.5	Bacterial enteritis	infectious diseases	4827	310	4517	0.971237	0.512069	0.999071
	714.1	Rheumatoid arthritis	musculoskeletal	4579	201	4378	0.964583	0.512739	0.999071
	284.1	Pancytopenia	hematopoietic	3457	388	3069	1.02728	0.513012	0.999071
	643	Excessive vomiting in pregnancy	pregnancy complications	3004	50	2954	1.06818	0.513724	0.999071
	709.7	Unspecified diffuse connective tissue disease	dermatologic	3970	102	3868	0.951917	0.515192	0.999071
	324	Other CNS infection and poliomyelitis	neurological	4951	77	4874	1.05699	0.515659	0.999071
	244	Hypothyroidism	endocrine/metabolic	4701	834	3867	0.980719	0.515852	0.999071
	994.2	Sepsis	injuries & poisonings	4975	729	4246	1.02013	0.516209	0.999071
	610.4	Benign neoplasm of breast	genitourinary	2391	50	2341	0.934387	0.516653	0.999071
	411	Ischemic Heart Disease	circulatory system	4917	962	3955	0.981191	0.516775	0.999071
	228.1	Hemangioma of skin and subcutaneous tissue	neoplasms	4942	227	4715	1.0337	0.520473	0.999071
	555.1	Regional enteritis	digestive	3879	55	3824	1.06716	0.522457	0.999071
	367	Disorders of refraction and accommodation; blindness and low vision	sense organs	4991	611	4380	1.02106	0.526647	0.999071
	389.2	Conductive hearing loss	sense organs	4295	65	4230	0.942494	0.52918	0.999071
	375.1	Dry eyes	sense organs	4517	473	4044	1.02381	0.529669	0.999071
	772.3	Muscle weakness	symptoms	4704	213	4491	1.03346	0.530771	0.999071
	379.2	Disorders of vitreous body	sense organs	4335	287	4048	1.02966	0.532295	0.999071
	569.1	Toxic gastroenteritis and colitis	digestive	4394	84	4310	0.949131	0.532468	0.999071
	577.1	Acute pancreatitis	digestive	4852	150	4702	0.961894	0.534262	0.999071
	519.9	Symptoms involving respiratory system and other chest symptoms	respiratory	4814	285	4529	1.02891	0.534456	0.999071
	260.3	Adult failure to thrive	endocrine/metabolic	3508	99	3409	0.953066	0.534912	0.999071
	591	Urinary tract infection	genitourinary	4649	1155	3494	0.983855	0.535492	0.999071
	272.12	Hyperglyceridemia	endocrine/metabolic	3013	245	2768	0.968677	0.536377	0.999071
	253.7	Other disorders of neurohypophysis	endocrine/metabolic	4240	93	4147	1.05008	0.537671	0.999071
	555.2	Ulcerative colitis	digestive	3923	111	3812	1.04492	0.538834	0.999071
	601.1	Prostatitis	genitourinary	1580	61	1519	0.939419	0.53891	0.999071
	540	Appendiceal conditions	digestive	4991	89	4902	1.04981	0.538933	0.999071
	649.1	Diabetes or abnormal glucose tolerance complicating pregnancy	pregnancy complications	2899	102	2797	0.955616	0.540359	0.999071
	368.9	Subjective visual disturbances	sense organs	4491	107	4384	0.955913	0.541657	0.999071
	70.3	Viral hepatitis C	infectious diseases	3657	189	3468	0.965687	0.542079	0.999071
	540.1	Appendicitis	digestive	4987	79	4908	1.05232	0.542701	0.999071
	79.9	Viremia, NOS	infectious diseases	3715	239	3476	1.03034	0.544132	0.999071
	747.11	Cardiac shunt/ heart septal defect	congenital anomalies	4868	179	4689	0.965759	0.544308	0.999071
	782.6	Pallor and flushing	symptoms	4432	137	4295	0.961748	0.54498	0.999071
	523.1	Gingivitis	digestive	4681	80	4601	0.95004	0.545202	0.999071
	555	Inflammatory bowel disease and other gastroenteritis and colitis	digestive	3951	140	3811	1.0394	0.546986	0.999071
	741.3	Difficulty in walking	musculoskeletal	4485	55	4430	1.06299	0.548261	0.999071
	276.14	Hypopotassemia	endocrine/metabolic	4146	501	3645	1.02206	0.548299	0.999071
	571.51	Cirrhosis of liver without mention of alcohol	digestive	3984	440	3544	0.976584	0.548628	0.999071
	626.13	Irregular menstrual cycle	genitourinary	2221	384	1837	0.975123	0.55104	0.999071
	352	Disorders of other cranial nerves	neurological	4384	135	4249	1.03945	0.551514	0.999071
	803	Fracture of upper limb	injuries & poisonings	4636	179	4457	1.03487	0.551626	0.999071
	348.7	Coma	neurological	4226	112	4114	1.04408	0.551652	0.999071
	277.5	Other disorders of lipoid metabolism	endocrine/metabolic	4764	89	4675	0.954565	0.55639	0.999071
	571.5	Other chronic nonalcoholic liver disease	digestive	4542	1211	3331	1.01511	0.55689	0.999071
	350	Abnormal movement	neurological	4906	712	4194	0.981766	0.557178	0.999071
	285.21	Anemia in chronic kidney disease	hematopoietic	3575	490	3085	0.978089	0.55727	0.999071
	261.2	Vitamin B-complex deficiencies	endocrine/metabolic	3746	340	3406	0.975023	0.557341	0.999071
	758.1	Chromosomal anomalies	congenital anomalies	4867	58	4809	1.05893	0.557611	0.999071
	743.13	Other specified osteoporosis	musculoskeletal	4394	125	4269	1.04046	0.558247	0.999071
	627	Menopausal and postmenopausal disorders	genitourinary	2397	713	1684	0.979866	0.559054	0.999071
	522	Diseases of pulp and periapical tissues	digestive	4701	54	4647	0.941398	0.559259	0.999071
	285.2	Anemia of chronic disease	hematopoietic	3887	828	3059	1.01775	0.559454	0.999071
	990	Effects radiation NOS	injuries & poisonings	4466	353	4113	1.02487	0.559562	0.999071
	345.12	Partial epilepsy	neurological	4224	72	4152	0.948981	0.559582	0.999071
	395.1	Nonrheumatic mitral valve disorders	circulatory system	4595	301	4294	0.973975	0.560745	0.999071
	371	Inflammation of the eye	sense organs	4559	528	4031	1.02055	0.560914	0.999071
	564.9	Personal history of diseases of digestive system	digestive	4158	596	3562	1.01966	0.561276	0.999071
	526	Diseases of the jaws	digestive	4822	230	4592	1.02937	0.562411	0.999071
	427.4	Cardiac arrest and ventricular fibrillation	circulatory system	3501	129	3372	0.961742	0.565024	0.999071
	654	Other and unspecified complications of birth; puerperium affecting management of mother	pregnancy complications	2974	170	2804	0.967289	0.566175	0.999071
	526.41	Temporomandibular joint disorder, unspecified	digestive	4734	81	4653	1.04807	0.570218	0.999071
	574.3	Cholecystitis without cholelithiasis	digestive	4544	121	4423	1.04001	0.570888	0.999071
	604	Disorders of penis	genitourinary	1421	76	1345	0.950017	0.570939	0.999071
	710.12	Chronic osteomyelitis	musculoskeletal	4428	56	4372	0.944021	0.572358	0.999071
	202	Cancer of other lymphoid, histiocytic tissue	neoplasms	4816	125	4691	1.03895	0.572746	0.999071
	947	Urticaria	dermatologic	4105	185	3920	0.969469	0.575961	0.999071
	772	Symptoms of the muscles	symptoms	4613	166	4447	1.03312	0.576104	0.999071
	740.3	Osteoarthrosis involving more than one site, but not specified as generalized	musculoskeletal	4243	50	4193	0.939234	0.576184	0.999071
	578.9	Hemorrhage of gastrointestinal tract	digestive	4279	274	4005	1.0265	0.579841	0.999071
	573.9	Abnormal serum enzyme levels	digestive	4080	590	3490	1.01886	0.580624	0.999071
	870.3	Other open wound of head and face	injuries & poisonings	4726	66	4660	0.949559	0.585413	0.999071
	348.9	Other conditions of brain, NOS	neurological	4357	255	4102	0.973711	0.585761	0.999071
	722.6	Degeneration of intervertebral disc	musculoskeletal	4667	806	3861	1.01697	0.585824	0.999071
	573.7	Abnormal results of function study of liver	digestive	3920	432	3488	0.979188	0.586155	0.999071
	290.1	Dementias	mental disorders	4399	89	4310	0.955614	0.586863	0.999071
	695.41	Cutaneous lupus erythematosus	dermatologic	4000	53	3947	1.05681	0.588345	0.999071
	580.31	Nephritis and nephropathy in diseases classified elsewhere	genitourinary	3799	289	3510	0.974811	0.588477	0.999071
	300	Anxiety disorders	mental disorders	4465	1844	2621	1.01244	0.588848	0.999071
	530.2	Esophageal bleeding (varices/hemorrhage)	digestive	3342	372	2970	0.977495	0.589834	0.999071
	575	Other biliary tract disease	digestive	4781	566	4215	1.01827	0.58999	0.999071
	368.4	Visual field defects	sense organs	4453	74	4379	0.953668	0.591655	0.999071
	735.2	Acquired toe deformities	musculoskeletal	4583	109	4474	1.03952	0.594273	0.999071
	573.2	Liver replaced by transplant	digestive	3807	260	3547	0.974044	0.595685	0.999071
	165	Cancer within the respiratory system	neoplasms	4990	99	4891	1.04139	0.595988	0.999071
	585.32	End stage renal disease	genitourinary	4005	483	3522	0.98049	0.597756	0.999071
	735	Acquired foot deformities	musculoskeletal	4760	441	4319	0.9802	0.59793	0.999071
	361	Retinal detachments and defects	sense organs	4400	94	4306	1.04232	0.599868	0.999071
	681.5	Cellulitis and abscess of leg, except foot	dermatologic	4488	217	4271	0.972752	0.600541	0.999071
	705.8	Hyperhidrosis	dermatologic	4421	161	4260	1.03167	0.602139	0.999071
	473.4	Voice disturbance	respiratory	3542	252	3290	1.02615	0.602162	0.999071
	840.1	Muscle/tendon sprain	injuries & poisonings	4306	61	4245	1.0518	0.603502	0.999071
	502	Postinflammatory pulmonary fibrosis	respiratory	4241	245	3996	1.0264	0.604143	0.999071
	614.52	Vaginitis and vulvovaginitis	genitourinary	2862	330	2532	0.978047	0.604148	0.999071
	562	Diverticulosis and diverticulitis	digestive	4283	697	3586	0.982781	0.604153	0.999071
	281.9	Deficiency anemias	hematopoietic	3269	176	3093	0.969742	0.605461	0.999071
	513.31	Apnea	respiratory	4833	70	4763	1.04731	0.605668	0.999071
	427.42	Cardiac arrest	circulatory system	3476	100	3376	0.961152	0.606131	0.999071
	426.9	Cardiac pacemaker/device in situ	circulatory system	3614	230	3384	0.973505	0.606677	0.999071
	514.1	Abnormal results of function study of pulmonary system	respiratory	4393	64	4329	1.04963	0.606925	0.999071
	509.3	Pulmonary insufficiency or respiratory failure following trauma and surgery	respiratory	4138	120	4018	1.0364	0.607519	0.999071
	727.5	Rupture of synovium	musculoskeletal	3840	72	3768	0.954463	0.60856	0.999071
	707.1	Decubitus ulcer	dermatologic	4873	100	4773	0.961306	0.608752	0.999071
	216	Benign neoplasm of skin	neoplasms	4909	750	4159	1.01547	0.610348	0.999071
	276	Disorders of fluid, electrolyte, and acid-base balance	endocrine/metabolic	4949	1530	3419	0.987913	0.610938	0.999071
	505	Other pulmonary inflamation or edema	respiratory	4108	91	4017	0.960068	0.611478	0.999071
	726.3	Bursitis	musculoskeletal	3917	131	3786	0.966259	0.612819	0.999071
	610	Benign mammary dysplasias	genitourinary	2548	212	2336	1.02705	0.613211	0.999071
	527.8	Other specified diseases of the salivary glands	digestive	4554	51	4503	1.05448	0.613234	0.999071
	241.2	Nontoxic multinodular goiter	endocrine/metabolic	4093	192	3901	1.02901	0.613429	0.999071
	427.11	Paroxysmal supraventricular tachycardia	circulatory system	3611	231	3380	0.974421	0.613987	0.999071
	853	Complication of colostomy or enterostomy	injuries & poisonings	4649	60	4589	1.04941	0.616065	0.999071
	598	Abnormal findings on examination of urine	genitourinary	4991	344	4647	0.979135	0.616862	0.999071
	740	Osteoarthrosis	musculoskeletal	4991	1494	3497	1.01309	0.616955	0.999071
	327.3	Sleep apnea	neurological	4424	916	3508	1.01422	0.617623	0.999071
	272	Disorders of lipoid metabolism	endocrine/metabolic	4991	2395	2596	1.01191	0.620015	0.999071
	459.1	Hemorrhage NOS	circulatory system	4363	134	4229	0.967905	0.620686	0.999071
	994	Sepsis and SIRS	injuries & poisonings	4991	768	4223	1.01488	0.623054	0.999071
	380.4	Impacted cerumen	sense organs	4874	410	4464	0.980874	0.625243	0.999071
	556	Ulceration of the lower GI tract	digestive	3918	112	3806	1.03568	0.625425	0.999071
	709.3	Systemic sclerosis	dermatologic	3933	60	3873	1.04857	0.625444	0.999071
	276.5	Hypovolemia	endocrine/metabolic	4290	700	3590	0.984766	0.627325	0.999071
	694	Dyschromia and Vitiligo	dermatologic	4493	539	3954	0.983298	0.627961	0.999071
	805	Fracture of vertebral column without mention of spinal cord injury	injuries & poisonings	4563	112	4451	0.965055	0.628108	0.999071
	272.1	Hyperlipidemia	endocrine/metabolic	4991	2387	2604	1.01157	0.630519	0.999071
	395	Heart valve disorders	circulatory system	4833	615	4218	0.984228	0.631111	0.999071
	350.6	Disturbances of sensation of smell and taste	neurological	4530	114	4416	0.966274	0.633356	0.999071
	41.12	Methicillin resistant Staphylococcus aureus	infectious diseases	3929	67	3862	0.957043	0.633688	0.999071
	508	Pulmonary collapse; interstitial and compensatory emphysema	respiratory	4745	1265	3480	1.01233	0.634933	0.999071
	377.1	Optic atrophy	sense organs	4105	56	4049	1.04792	0.635243	0.999071
	250.41	Impaired fasting glucose	endocrine/metabolic	3366	324	3042	1.02167	0.635762	0.999071
	306.9	Tension headache	mental disorders	2955	184	2771	1.02721	0.635876	0.999071
	242	Thyrotoxicosis with or without goiter	endocrine/metabolic	4034	127	3907	1.03269	0.637307	0.999071
	447	Other disorders of arteries and arterioles	circulatory system	4495	271	4224	0.977961	0.637804	0.999071
	456	Chronic venous insufficiency [CVI]	circulatory system	4094	293	3801	1.02177	0.640512	0.999071
	729	Other disorders of soft tissues	musculoskeletal	4185	869	3316	1.01374	0.641522	0.999071
	737.3	Kyphoscoliosis and scoliosis	musculoskeletal	4592	158	4434	0.971839	0.642372	0.999071
	747.13	Congenital anomalies of great vessels	congenital anomalies	4797	86	4711	1.03814	0.643077	0.999071
	509	Respiratory failure, insufficiency, arrest	respiratory	4659	722	3937	0.985608	0.643163	0.999071
	278.1	Obesity	endocrine/metabolic	4669	1515	3154	0.98925	0.644286	0.999071
	401	Hypertension	circulatory system	4991	2525	2466	1.01123	0.646226	0.999071
	509.8	Dependence on respirator [Ventilator] or supplemental oxygen	respiratory	4221	217	4004	0.975943	0.647022	0.999071
	457.3	Encounter for long-term (current) use of aspirin	circulatory system	4180	853	3327	1.01411	0.647312	0.999071
	327.31	Central/nonobstroctive sleep apnea	neurological	3679	74	3605	1.04115	0.64742	0.999071
	459.7	Blood vessel replaced	circulatory system	4359	283	4076	1.02121	0.647462	0.999071
	626	Disorders of menstruation and other abnormal bleeding from female genital tract	genitourinary	2632	856	1776	0.985654	0.648636	0.999071
	573.1	Chronic passive congestion of liver	digestive	3607	71	3536	0.959971	0.649289	0.999071
	327.41	Organic or persistent insomnia	neurological	3857	252	3605	0.977906	0.649346	0.999071
	610.1	Cystic mastopathy	genitourinary	2499	159	2340	1.02804	0.649561	0.999071
	571	Chronic liver disease and cirrhosis	digestive	4568	1245	3323	1.01155	0.649793	0.999071
	797	Shock	symptoms	4991	333	4658	1.0197	0.650265	0.999071
	481	Influenza	respiratory	4235	271	3964	1.02145	0.650823	0.999071
	428	Congestive heart failure; nonhypertensive	circulatory system	4769	536	4233	0.98401	0.650917	0.999071
	452.2	Deep vein thrombosis [DVT]	circulatory system	4211	376	3835	0.981895	0.651981	0.999071
	694.2	Other dyschromia	dermatologic	4464	507	3957	0.984062	0.652555	0.999071
	562.1	Diverticulosis	digestive	4251	660	3591	0.98474	0.653224	0.999071
	443.8	Other specified peripheral vascular diseases	circulatory system	4333	61	4272	1.0454	0.654105	0.999071
	771.2	Cramp of limb	symptoms	4380	186	4194	0.974828	0.655552	0.999071
	743.2	Pathologic fracture	musculoskeletal	4376	123	4253	1.03123	0.65652	0.999071
	250.3	Insulin pump user	endocrine/metabolic	3650	619	3031	1.01612	0.656755	0.999071
	564	Functional digestive disorders	digestive	4444	1005	3439	1.01209	0.657153	0.999071
	71.1	HIV infection, symptomatic	infectious diseases	3538	55	3483	1.0469	0.657179	0.999071
	614	Inflammatory diseases of female pelvic organs	genitourinary	2947	506	2441	0.984236	0.658039	0.999071
	531.4	Peptic ulcer, site unspecified	digestive	4933	189	4744	1.02495	0.658629	0.999071
	288.11	Neutropenia	hematopoietic	4062	443	3619	0.983469	0.659378	0.999071
	375.2	Epiphora	sense organs	4123	73	4050	1.03918	0.660057	0.999071
	599.3	Dysuria	genitourinary	4197	780	3417	1.01326	0.661207	0.999071
	771.1	Swelling of limb	symptoms	4849	832	4017	1.01272	0.661525	0.999071
	525	Other diseases of the teeth and supporting structures	digestive	4736	97	4639	1.03394	0.661684	0.999071
	279	Disorders involving the immune mechanism	endocrine/metabolic	4715	794	3921	0.987314	0.662584	0.999071
	509.1	Respiratory failure	respiratory	4617	657	3960	0.985963	0.663123	0.999071
	381.2	Eustachian tube disorders	sense organs	4541	141	4400	0.972597	0.663705	0.999071
	338.1	Acute pain	neurological	4277	1509	2768	0.989501	0.665058	0.999071
	979	Adverse drug events and drug allergies	injuries & poisonings	4652	478	4174	0.984622	0.66643	0.999071
	348.2	Cerebral edema and compression of brain	neurological	4300	182	4118	0.975796	0.66673	0.999071
	562.2	Diverticulitis	digestive	3970	151	3819	0.973494	0.668057	0.999071
	246.7	Abnormal results of function study of thyroid	endocrine/metabolic	4046	166	3880	1.0263	0.668237	0.999071
	792	Abnormal Papanicolaou smear of cervix and cervical HPV	genitourinary	2551	258	2293	1.02057	0.668692	0.999071
	313	Pervasive developmental disorders	mental disorders	4912	105	4807	0.969301	0.669737	0.999071
	636	Early or threatened labor; hemorrhage in early pregnancy	pregnancy complications	2924	127	2797	1.02828	0.671399	0.999071
	702.2	Seborrheic keratosis	dermatologic	4963	489	4474	1.01571	0.672959	0.999071
	965	Poisoning by analgesics, antipyretics, and antirheumatics	injuries & poisonings	4434	278	4156	1.0196	0.67394	0.999071
	522.5	Periapical abscess	digestive	4700	52	4648	0.956823	0.674588	0.999071
	740.9	Osteoarthrosis NOS	musculoskeletal	4890	1129	3761	1.01192	0.675442	0.999071
	722.1	Displacement of intervertebral disc	musculoskeletal	4351	373	3978	0.982996	0.678126	0.999071
	274.21	Chondrocalcinosis	endocrine/metabolic	4844	67	4777	1.04026	0.67996	0.999071
	721	Spondylosis and allied disorders	musculoskeletal	4660	794	3866	1.01273	0.680451	0.999071
	351	Other peripheral nerve disorders	neurological	4846	884	3962	1.0117	0.681122	0.999071
	427.21	Atrial fibrillation	circulatory system	3775	426	3349	1.01712	0.682205	0.999071
	369.2	Eye infection, viral	sense organs	4091	52	4039	0.958662	0.683607	0.999071
	250.24	Type 2 diabetes with neurological manifestations	endocrine/metabolic	3446	408	3038	1.01819	0.684161	0.999071
	567	Peritonitis and retroperitoneal infections	digestive	4539	222	4317	1.02109	0.686216	0.999071
	276.11	Hyperosmolality and/or hypernatremia	endocrine/metabolic	3874	191	3683	0.977468	0.687241	0.999071
	253.1	Pituitary hyperfunction	endocrine/metabolic	4261	76	4185	0.966219	0.688113	0.999071
	557	Intestinal malabsorption (non-celiac)	digestive	3913	93	3820	1.03164	0.688958	0.999071
	297	Suicidal ideation or attempt	mental disorders	2870	80	2790	1.03436	0.690021	0.999071
	745	Pain in joint	musculoskeletal	4991	2111	2880	1.00875	0.690172	0.999071
	585.1	Acute renal failure	genitourinary	4412	960	3452	0.988666	0.690946	0.999071
	475	Chronic sinusitis	respiratory	3898	616	3282	1.01323	0.691618	0.999071
	211	Benign neoplasm of other parts of digestive system	neoplasms	4615	247	4368	0.980358	0.691956	0.999071
	573	Other disorders of liver	digestive	4348	910	3438	1.0113	0.692018	0.999071
	71	Human immunodeficiency virus [HIV] disease	infectious diseases	3541	58	3483	1.04067	0.692722	0.999071
	381.11	Suppurative and unspecified otitis media	sense organs	4567	168	4399	1.02315	0.692806	0.999071
	754	Congenital musculoskeletal deformities of spine	congenital anomalies	4918	71	4847	1.03542	0.693683	0.999071
	286.4	Acquired coagulation factor deficiency	hematopoietic	4294	171	4123	0.976933	0.693973	0.999071
	496.3	Bronchiectasis	respiratory	4010	176	3834	1.02324	0.695558	0.999071
	261.4	Vitamin D deficiency	endocrine/metabolic	4639	1274	3365	1.0098	0.695698	0.999071
	255	Disorders of adrenal glands	endocrine/metabolic	4363	208	4155	1.02092	0.697372	0.999071
	599.5	Frequency of urination and polyuria	genitourinary	4062	626	3436	1.01282	0.703074	0.999071
	721.1	Spondylosis without myelopathy	musculoskeletal	4642	765	3877	1.01195	0.703089	0.999071
	296.1	Bipolar	mental disorders	3006	212	2794	1.02034	0.704639	0.999071
	507	Pleurisy; pleural effusion	respiratory	4681	941	3740	1.01074	0.705547	0.999071
	368	Visual disturbances	sense organs	4972	640	4332	1.01204	0.707821	0.999071
	728.7	Fasciitis	musculoskeletal	4063	279	3784	1.01779	0.708918	0.999071
	741.2	Stiffness of joint	musculoskeletal	4564	126	4438	0.974838	0.708943	0.999071
	315	Develomental delays and disorders	mental disorders	4913	160	4753	0.977772	0.70945	0.999071
	530.14	Reflux esophagitis	digestive	3290	275	3015	0.982211	0.710008	0.999071
	275.5	Disorders of calcium/phosphorus metabolism	endocrine/metabolic	4724	597	4127	1.01247	0.710458	0.999071
	726.1	Enthesopathy	musculoskeletal	4336	575	3761	0.987229	0.710958	0.999071
	261	Vitamin deficiency	endocrine/metabolic	4774	1424	3350	1.00895	0.711006	0.999071
	738.4	Acquired spondylolisthesis	musculoskeletal	4594	171	4423	0.978065	0.711354	0.999071
	470	Septal Deviations/Turbinate Hypertrophy	respiratory	3504	212	3292	1.01982	0.711796	0.999071
	560	Intestinal obstruction without mention of hernia	digestive	4102	397	3705	0.98555	0.713457	0.999071
	704.1	Alopecia	dermatologic	4492	284	4208	1.01683	0.713516	0.999071
	241	Nontoxic nodular goiter	endocrine/metabolic	4296	413	3883	1.0146	0.713855	0.999071
	285.1	Acute posthemorrhagic anemia	hematopoietic	3697	753	2944	1.01161	0.714461	0.999071
	370	Keratitis	sense organs	4122	82	4040	0.969909	0.715457	0.999071
	389.1	Sensorineural hearing loss	sense organs	4554	325	4229	1.01666	0.716865	0.999071
	281.1	Megaloblastic anemia	hematopoietic	3165	63	3102	0.96546	0.717016	0.999071
	480.2	Viral pneumonia	respiratory	4169	222	3947	0.981166	0.717357	0.999071
	276.4	Acid-base balance disorder	endocrine/metabolic	4274	645	3629	1.0118	0.717371	0.999071
	440	Atherosclerosis	circulatory system	4599	472	4127	0.985748	0.717451	0.999071
	367.9	Blindness and low vision	sense organs	4760	216	4544	0.981188	0.719652	0.999071
	763	Thoracic or lumbosacral neuritis or radiculitis, unspecified	symptoms	4528	483	4045	0.986888	0.719964	0.999071
	180.3	Cervical intraepithelial neoplasia [CIN] [Cervical dysplasia]	neoplasms	2433	95	2338	0.97294	0.720067	0.999071
	195.1	Malignant neoplasm, other	neoplasms	4552	622	3930	1.01179	0.722141	0.999071
	626.14	Irregular menstrual bleeding	genitourinary	1997	158	1839	1.02186	0.722262	0.999071
	429	Ill-defined descriptions and complications of heart disease	circulatory system	4782	885	3897	1.0102	0.722521	0.999071
	327.4	Insomnia	neurological	4379	883	3496	0.989929	0.722581	0.999071
	182	Malignant neoplasm of uterus	neoplasms	2523	70	2453	1.03255	0.723158	0.999071
	145	Cancer of mouth	neoplasms	4967	63	4904	0.966526	0.723402	0.999071
	318	Tobacco use disorder	mental disorders	4716	1191	3525	0.990611	0.72449	0.999071
	573.4	Acute and subacute necrosis of liver	digestive	3700	158	3542	0.978358	0.725047	0.999071
	585.31	Renal dialysis	genitourinary	4011	526	3485	0.98754	0.72672	0.999071
	338.2	Chronic pain	neurological	4777	1735	3042	0.991983	0.727961	0.999071
	38.2	Gram positive septicemia	infectious diseases	3939	70	3869	1.03157	0.728161	0.999071
	735.21	Hammer toe (acquired)	musculoskeletal	4561	83	4478	1.02931	0.728262	0.999071
	297.1	Suicidal ideation	mental disorders	2862	69	2793	0.968505	0.728696	0.999071
	512.8	Cough	respiratory	4341	1548	2793	1.00835	0.730411	0.999071
	426.24	Atrioventricular block, complete	circulatory system	3456	65	3391	0.9681	0.734133	0.999071
	751.21	Cystic kidney disease	congenital anomalies	4854	131	4723	1.02273	0.735067	0.999071
	560.2	Impaction of intestine	digestive	3881	80	3801	1.02882	0.735451	0.999071
	290	Delirium dementia and amnestic and other cognitive disorders	mental disorders	4462	178	4284	1.02024	0.735536	0.999071
	840.2	Rotator cuff (capsule) sprain	injuries & poisonings	4337	113	4224	1.02462	0.735953	0.999071
	389	Hearing loss	sense organs	4977	795	4182	1.01014	0.736192	0.999071
	174	Breast cancer	neoplasms	4727	201	4526	1.01873	0.737032	0.999071
	174.11	Malignant neoplasm of female breast	neoplasms	2738	192	2546	1.01913	0.737761	0.999071
	722.9	Other and unspecified disc disorder	musculoskeletal	4151	134	4017	1.02214	0.742292	0.999071
	269	Proteinuria	endocrine/metabolic	4832	394	4438	1.01303	0.743423	0.999071
	465.2	Acute pharyngitis	respiratory	4175	666	3509	0.989765	0.745127	0.999071
	628	Ovarian cyst	genitourinary	2086	252	1834	0.984104	0.7453	0.999071
	313.1	Attention deficit hyperactivity disorder	mental disorders	4892	79	4813	0.973485	0.745524	0.999071
	275.3	Disorders of magnesium metabolism	endocrine/metabolic	4566	395	4171	0.987162	0.745721	0.999071
	840	Sprains and strains	injuries & poisonings	4830	680	4150	1.00996	0.74889	0.999071
	401.22	Hypertensive chronic kidney disease	circulatory system	3320	660	2660	0.988289	0.749335	0.999071
	800	Fracture of lower limb	injuries & poisonings	4668	225	4443	0.983713	0.750156	0.999071
	586	Other disorders of the kidney and ureters	genitourinary	4358	1014	3344	1.00891	0.750792	0.999071
	54	Herpes simplex	infectious diseases	3780	303	3477	0.98593	0.751083	0.999071
	747.12	Valvular heart disease/ heart chambers	congenital anomalies	4813	104	4709	1.02364	0.751779	0.999071
	426.21	First degree AV block	circulatory system	3441	53	3388	0.967417	0.752457	0.999071
	444	Arterial embolism and thrombosis	circulatory system	4387	138	4249	0.979781	0.753617	0.999071
	871.2	Open wound of finger(s)	injuries & poisonings	4777	75	4702	1.02748	0.754269	0.999071
	560.1	Paralytic ileus	digestive	3964	227	3737	0.984088	0.754377	0.999071
	765	Cervical radiculitis	symptoms	4319	261	4058	1.01522	0.754923	0.999071
	876	Posttraumatic wound infection not elsewhere classified	injuries & poisonings	4732	64	4668	1.03002	0.754931	0.999071
	331.1	Hydrocephalus	neurological	4213	63	4150	1.02981	0.754938	0.999071
	411.9	Other acute and subacute forms of ischemic heart disease	circulatory system	4239	73	4166	1.0278	0.756213	0.999071
	916	Contusion	injuries & poisonings	4991	500	4491	1.01113	0.75725	0.999071
	279.1	Immunity deficiency	endocrine/metabolic	4695	759	3936	0.990866	0.75847	0.999071
	531.2	Gastric ulcer	digestive	4917	149	4768	0.980739	0.759636	0.999071
	433.5	Cerebral aneurysm	circulatory system	4542	77	4465	0.973898	0.760987	0.999071
	362	Other retinal disorders	sense organs	4580	341	4239	0.986717	0.761446	0.999071
	850	Hemorrhage or hematoma complicating a procedure	injuries & poisonings	4677	178	4499	0.982783	0.761977	0.999071
	573.5	Jaundice (not of newborn)	digestive	3751	221	3530	1.01599	0.762027	0.999071
	278	Overweight, obesity and other hyperalimentation	endocrine/metabolic	4991	1933	3058	0.99348	0.76376	0.999071
	241.1	Nontoxic uninodular goiter	endocrine/metabolic	4207	316	3891	1.01339	0.764153	0.999071
	519	Other diseases of respiratory system, not elsewhere classified	respiratory	4987	644	4343	1.00953	0.765286	0.999071
	618.1	Prolapse of vaginal walls	genitourinary	2989	137	2852	0.979977	0.765652	0.999071
	597.2	Urinary complications NEC	genitourinary	4631	89	4542	0.976385	0.765855	0.999071
	938.2	Chronic dermatitis due to solar radiation	dermatologic	3992	69	3923	0.973094	0.766849	0.999071
	217.1	Nevus, non-neoplastic	neoplasms	4350	182	4168	0.982992	0.767049	0.999071
	707.3	Chronic ulcer of unspecified site	dermatologic	4891	118	4773	1.02111	0.767439	0.999071
	303.3	Psychogenic disorder	mental disorders	2875	89	2786	1.0238	0.770462	0.999071
	250	Diabetes mellitus	endocrine/metabolic	4474	1521	2953	1.00758	0.770557	0.999071
	738	Other acquired musculoskeletal deformity	musculoskeletal	4645	256	4389	1.01429	0.770849	0.999071
	593	Hematuria	genitourinary	4132	537	3595	1.01033	0.770977	0.999071
	733.8	Malunion and nonunion of fracture	musculoskeletal	4302	51	4251	1.03099	0.771885	0.999071
	803.1	Fracture of humerus	injuries & poisonings	4522	58	4464	1.02931	0.772261	0.999071
	751.2	Congenital anomalies of urinary system	congenital anomalies	4887	188	4699	0.984039	0.77241	0.999071
	980	Encounter for long-term (current) use of antibiotics	infectious diseases	4991	292	4699	1.01318	0.773374	0.999071
	394	Rheumatic disease of the heart valves	circulatory system	4590	305	4285	0.987148	0.773443	0.999071
	38.3	Bacteremia	infectious diseases	4146	281	3865	1.01327	0.7758	0.999071
	593.1	Gross hematuria	genitourinary	3763	148	3615	1.01799	0.778267	0.999071
	260	Protein-calorie malnutrition	endocrine/metabolic	3775	516	3259	1.01024	0.778711	0.999071
	401.2	Hypertensive heart and/or renal disease	circulatory system	3542	904	2638	0.99077	0.778782	0.999071
	198.1	Secondary malignancy of lymph nodes	neoplasms	4162	249	3913	0.986159	0.779419	0.999071
	458.1	Orthostatic hypotension	circulatory system	4375	169	4206	0.983643	0.78043	0.999071
	686.2	Impetigo	dermatologic	4339	55	4284	0.972213	0.782193	0.999071
	519.8	Other diseases of respiratory system, NEC	respiratory	4907	370	4537	1.01121	0.782636	0.999071
	741.4	Joint effusions	musculoskeletal	4801	587	4214	0.990776	0.782791	0.999071
	430.2	Intracerebral hemorrhage	circulatory system	4542	79	4463	1.02361	0.782885	0.999071
	380.1	Otitis externa	sense organs	4652	186	4466	1.01554	0.783104	0.999071
	244.2	Acquired hypothyroidism	endocrine/metabolic	4219	310	3909	0.987448	0.783439	0.999071
	271.3	Intestinal disaccharidase deficiencies and disaccharide malabsorption	endocrine/metabolic	4985	1106	3879	1.0071	0.78361	0.999071
	817	Concussion	injuries & poisonings	4959	62	4897	0.974574	0.783967	0.999071
	250.2	Type 2 diabetes	endocrine/metabolic	4447	1485	2962	1.00721	0.784184	0.999071
	585.34	Chronic Kidney Disease, Stage IV	genitourinary	3748	226	3522	1.0143	0.78501	0.999071
	293.1	Swelling, mass, or lump in head and neck [Space-occupying lesion, intracranial NOS]	mental disorders	4949	414	4535	1.01055	0.785082	0.999071
	253	Disorders of the pituitary gland and its hypothalamic control	endocrine/metabolic	4354	220	4134	1.01424	0.785603	0.999071
	569.2	Gastrointestinal complications	digestive	4480	196	4284	0.985175	0.785811	0.999071
	367.8	Hypermetropia	sense organs	4644	73	4571	1.02481	0.785993	0.999071
	288.1	Decreased white blood cell count	hematopoietic	4213	652	3561	0.991452	0.788666	0.999071
	256.4	Polycystic ovaries	endocrine/metabolic	2618	120	2498	0.982065	0.789786	0.999071
	386.2	Peripheral or central vertigo	sense organs	4282	186	4096	0.985029	0.790495	0.999071
	411.2	Myocardial infarction	circulatory system	4455	306	4149	0.987714	0.790837	0.999071
	962	Poisoning by hormones and synthetic substitutes	injuries & poisonings	4467	280	4187	0.987746	0.791333	0.999071
	276.1	Electrolyte imbalance	endocrine/metabolic	4768	1244	3524	0.993195	0.791417	0.999071
	426.2	Atrioventricular [AV] block	circulatory system	3536	148	3388	1.01685	0.793811	0.999071
	702.1	Actinic keratosis	dermatologic	4621	128	4493	1.01891	0.794114	0.999071
	722	Intervertebral disc disorders	musculoskeletal	4765	933	3832	1.00752	0.794514	0.999071
	180	Cervical cancer and dysplasia	neoplasms	2469	135	2334	0.983329	0.795784	0.999071
	530.12	Ulcer of esophagus	digestive	3106	96	3010	0.979954	0.796822	0.999071
	173	Neoplasm of uncertain behavior of skin	neoplasms	4897	308	4589	1.01156	0.797725	0.999071
	476	Allergic rhinitis	respiratory	4210	942	3268	0.992965	0.80077	0.999071
	599.9	Other abnormality of urination	genitourinary	3735	296	3439	1.01165	0.800786	0.999071
	529	Diseases and other conditions of the tongue	digestive	4600	104	4496	1.01858	0.803641	0.999071
	535.8	Other specified gastritis	digestive	4450	140	4310	1.01591	0.806668	0.999071
	610.8	Other specified benign mammary dysplasias	genitourinary	2406	64	2342	0.977405	0.806991	0.999071
	759	Other and unspecified congenital anomalies	congenital anomalies	4916	104	4812	0.982177	0.808918	0.999071
	454.11	Varicose veins of lower extremity, symptomtic	circulatory system	4026	156	3870	0.985039	0.809648	0.999071
	401.3	Other hypertensive complications	circulatory system	3146	473	2673	0.990542	0.810112	0.999071
	579	Other symptoms involving abdomen and pelvis	digestive	4443	624	3819	1.00783	0.810303	0.999071
	695.8	Other specified erythematous conditions	dermatologic	4088	117	3971	0.983511	0.812826	0.999071
	282	Hereditary hemolytic anemias	hematopoietic	3175	80	3095	0.980111	0.813335	0.999071
	411.4	Coronary atherosclerosis	circulatory system	4826	819	4007	0.992706	0.8155	0.999071
	653	Problems associated with amniotic cavity and membranes	pregnancy complications	2982	108	2874	0.983689	0.818698	0.999071
	791	Gangrene	symptoms	4991	110	4881	1.01672	0.819084	0.999071
	962.1	Adrenal cortical steroids causing adverse effects in therapeutic use	injuries & poisonings	4455	255	4200	0.988968	0.819781	0.999071
	327	Sleep disorders	neurological	4632	1177	3455	0.994269	0.82136	0.999071
	427.12	Paroxysmal ventricular tachycardia	circulatory system	3586	214	3372	1.01208	0.821782	0.999071
	285.22	Anemia in neoplastic disease	hematopoietic	3225	130	3095	0.985041	0.823013	0.999071
	382	Otalgia	sense organs	4756	366	4390	0.990967	0.823935	0.999071
	259	Other endocrine disorders	endocrine/metabolic	4334	149	4185	1.01386	0.826069	0.999071
	871	Open wounds of extremities	injuries & poisonings	4913	264	4649	1.01045	0.826763	0.999071
	271	Disorders of carbohydrate transport and metabolism	endocrine/metabolic	4991	1114	3877	1.00563	0.826856	0.999071
	527.7	Disturbance of salivary secretion	digestive	4628	125	4503	1.01505	0.827004	0.999071
	783.1	Postprocedural fever	symptoms	4229	52	4177	0.977414	0.828344	0.999071
	246	Other disorders of thyroid	endocrine/metabolic	4230	325	3905	0.990594	0.830817	0.999071
	465.4	Acute laryngitis and tracheitis	respiratory	3597	59	3538	0.979391	0.831261	0.999071
	296.22	Major depressive disorder	mental disorders	4037	1322	2715	1.00543	0.832009	0.999071
	994.1	Systemic inflammatory response syndrome (SIRS)	injuries & poisonings	4481	121	4360	1.01463	0.833233	0.999071
	619.2	Disorders of uterus, NEC	genitourinary	2557	120	2437	0.98593	0.835588	0.999071
	442	Other aneurysm	circulatory system	4449	203	4246	1.01133	0.836235	0.999071
	465	Acute upper respiratory infections of multiple or unspecified sites	respiratory	4839	1392	3447	0.995085	0.836762	0.999071
	90	Sexually transmitted infections (not HIV or hepatitis)	infectious diseases	4991	130	4861	0.986323	0.836806	0.999071
	480.3	Pneumonia due to fungus (mycoses)	respiratory	4031	62	3969	1.01993	0.836949	0.999071
	346.1	Nonspecific abnormal findings on radiological and other examination of skull and head	neurological	4278	161	4117	0.987692	0.837614	0.999071
	528	Diseases of the oral soft tissues, excluding lesions specific for gingiva and tongue	digestive	4822	356	4466	0.991599	0.837872	0.999071
	260.6	Anorexia	endocrine/metabolic	3576	164	3412	1.01238	0.838492	0.999071
	760	Back pain	symptoms	4991	1645	3346	1.00464	0.839431	0.999071
	296.2	Depression	mental disorders	4123	1408	2715	1.00507	0.839657	0.999071
	519.2	Respiratory complications	respiratory	4732	66	4666	1.01885	0.839673	0.999071
	528.1	Stomatitis and mucositis	digestive	4634	153	4481	0.987711	0.840555	0.999071
	349	Other and unspecified disorders of the nervous system	neurological	4313	198	4115	1.01114	0.84142	0.999071
	276.42	Alkalosis	endocrine/metabolic	3830	133	3697	0.986819	0.842634	0.999071
	427.1	Paroxysmal tachycardia, unspecified	circulatory system	3761	400	3361	0.992114	0.84296	0.999071
	743.12	Senile osteoporosis	musculoskeletal	4437	164	4273	0.987438	0.846906	0.999071
	480	Pneumonia	respiratory	4716	911	3805	1.00543	0.847929	0.999071
	619.3	Noninflammatory disorders of cervix	genitourinary	2568	141	2427	0.987719	0.848773	0.999071
	580.2	Nephrotic syndrome without mention of glomerulonephritis	genitourinary	3671	148	3523	1.01203	0.849292	0.999071
	174.1	Breast cancer [female]	neoplasms	2740	194	2546	1.01076	0.849516	0.999071
	38.1	Gram negative septicemia	infectious diseases	4081	218	3863	1.00973	0.852169	0.999071
	256	Ovarian dysfunction	endocrine/metabolic	2632	137	2495	0.9882	0.852297	0.999071
	561	Symptoms involving digestive system	digestive	4669	1656	3013	1.00425	0.853189	0.999071
	782.3	Edema	symptoms	4889	835	4054	0.994648	0.853341	0.999071
	795	Other and nonspecific abnormal cytological, histological and immunological findings	symptoms	4951	97	4854	1.01397	0.854107	0.999071
	334	Degenerative disease of the spinal cord	neurological	4248	117	4131	0.987204	0.855412	0.999071
	159	Malignant neoplasm of other and ill-defined sites within the digestive organs and peritoneum	neoplasms	4498	89	4409	0.985459	0.856343	0.999071
	198.3	Secondary malignant neoplasm of digestive systems	neoplasms	4035	93	3942	0.985785	0.85711	0.999071
	275.53	Disorders of phosphorus metabolism	endocrine/metabolic	4556	386	4170	1.00729	0.857264	0.999071
	772.6	Facial weakness	symptoms	4595	80	4515	1.01536	0.857525	0.999071
	429.3	Symptoms involving cardiovascular system	circulatory system	4675	756	3919	0.994683	0.860922	0.999071
	317	Alcohol-related disorders	mental disorders	4677	416	4261	0.993144	0.862032	0.999071
	200	Myeloproliferative disease	neoplasms	4835	178	4657	0.990215	0.863994	0.999071
	740.2	Osteoarthrosis, generalized	musculoskeletal	4416	229	4187	1.00964	0.865011	0.999071
	619.4	Noninflammatory disorders of vagina	genitourinary	2770	509	2261	1.00614	0.865245	0.999071
	252	Disorders of parathyroid gland	endocrine/metabolic	4469	291	4178	1.0078	0.865319	0.999071
	479	Other upper respiratory disease	respiratory	4065	876	3189	0.995182	0.865634	0.999071
	736	Other acquired deformities of limbs	musculoskeletal	4547	86	4461	0.986324	0.865852	0.999071
	530.9	Heartburn	digestive	3139	121	3018	0.988408	0.866777	0.999071
	707	Chronic ulcer of skin	dermatologic	4991	270	4721	0.99206	0.868041	0.999071
	701.4	Keloid scar	dermatologic	4490	107	4383	1.01199	0.868079	0.999071
	272.13	Mixed hyperlipidemia	endocrine/metabolic	3472	695	2777	1.00592	0.868237	0.999071
	446	Polyarteritis nodosa and allied conditions	circulatory system	4361	90	4271	1.01334	0.868291	0.999071
	316.1	Polyneuropathy due to drugs	mental disorders	4391	81	4310	0.986008	0.869512	0.999071
	428.1	Congestive heart failure (CHF) NOS	circulatory system	4736	471	4265	0.993874	0.869599	0.999071
	512.2	Painful respiration	respiratory	3225	388	2837	1.0067	0.870954	0.999071
	698	Pruritus and related conditions	dermatologic	4991	528	4463	1.00559	0.87151	0.999071
	338	Pain	neurological	4991	2367	2624	0.996533	0.872337	0.999071
	250.42	Other abnormal glucose	endocrine/metabolic	4309	1744	2565	0.996037	0.872363	0.999071
	70.9	Hepatitis NOS	infectious diseases	3683	229	3454	1.00818	0.87338	0.999071
	726	Peripheral enthesopathies and allied syndromes	musculoskeletal	4675	980	3695	1.00446	0.873396	0.999071
	264.9	Lack of normal physiological development, unspecified	endocrine/metabolic	3467	50	3417	1.01789	0.873737	0.999071
	472	Chronic pharyngitis and nasopharyngitis	respiratory	3561	270	3291	1.00756	0.87412	0.999071
	592.1	Cystitis	genitourinary	4233	612	3621	1.00535	0.874401	0.999071
	612.2	Hypertrophy of breast (Gynecomastia)	genitourinary	4358	68	4290	0.985841	0.875194	0.999071
	575.8	Other disorders of biliary tract	digestive	4608	213	4395	1.0082	0.876891	0.999071
	386	Vertiginous syndromes and other disorders of vestibular system	sense organs	4341	250	4091	1.00766	0.877034	0.999071
	296	Mood disorders	mental disorders	4162	1450	2712	1.00381	0.877727	0.999071
	687.3	Changes in skin texture	dermatologic	3778	56	3722	1.01537	0.879097	0.999071
	418	Nonspecific chest pain	circulatory system	4982	1541	3441	1.00351	0.880091	0.999071
	654.1	Abnormality of organs and soft tissues of pelvis complicating pregnancy, childbirth, or the puerperium	pregnancy complications	2947	59	2888	0.985826	0.881155	0.999071
	270.38	Other specified disorders of plasma protein metabolism	endocrine/metabolic	4538	116	4422	1.01051	0.881936	0.999071
	252.1	Hyperparathyroidism	endocrine/metabolic	4443	263	4180	0.993022	0.88426	0.999071
	509.2	Respiratory insufficiency	respiratory	4137	117	4020	0.989807	0.885783	0.999071
	523	Gingival and periodontal diseases	digestive	4740	159	4581	0.991444	0.88644	0.999071
	721.8	Other allied disorders of spine	musculoskeletal	4088	84	4004	1.0118	0.888711	0.999071
	443.9	Peripheral vascular disease, unspecified	circulatory system	4502	255	4247	0.993013	0.88949	0.999071
	303.31	Gastrointestinal malfunction arising from mental factors	mental disorders	2840	50	2790	0.985275	0.889531	0.999071
	585.2	Renal failure NOS	genitourinary	3725	202	3523	1.00732	0.892724	0.999071
	601	Inflammatory diseases of prostate	genitourinary	1637	120	1517	0.990329	0.894457	0.999071
	416	Cardiomegaly	circulatory system	4837	761	4076	0.995974	0.894597	0.999071
	790.6	Other abnormal blood chemistry	symptoms	4895	1249	3646	0.996741	0.894904	0.999071
	758	Chromosomal anomalies and genetic disorders	congenital anomalies	4871	63	4808	1.01249	0.895475	0.999071
	575.7	Other disorders of gallbladder	digestive	4543	201	4342	0.992893	0.895796	0.999071
	842	Other sprains and strains	injuries & poisonings	4646	438	4208	0.995054	0.895959	0.999071
	250.25	Diabetes type 2 with peripheral circulatory disorders	endocrine/metabolic	3325	282	3043	0.993475	0.89739	0.999071
	198	Secondary malignant neoplasm	neoplasms	4326	434	3892	1.00495	0.898027	0.999071
	696.4	Psoriasis	dermatologic	3984	114	3870	1.00906	0.898188	0.999071
	359.2	Myopathy	neurological	4700	140	4560	0.991982	0.899517	0.999071
	796	Elevated prostate specific antigen [PSA]	genitourinary	1632	112	1520	0.990375	0.899839	0.999071
	965.1	Opiates and related narcotics causing adverse effects in therapeutic use	injuries & poisonings	4494	449	4045	1.00464	0.901551	0.999071
	364	Corneal opacity and other disorders of cornea	sense organs	4380	83	4297	1.01042	0.901647	0.999071
	202.2	Non-Hodgkins lymphoma	neoplasms	4801	107	4694	1.00903	0.902524	0.999071
	333	Extrapyramidal disease and abnormal movement disorders	neurological	4283	151	4132	1.00765	0.90284	0.999071
	506	Empyema and pneumothorax	respiratory	4236	293	3943	1.00562	0.903652	0.999071
	735.3	Hallux valgus (Bunion)	musculoskeletal	4587	141	4446	1.00788	0.90398	0.999071
	531	Peptic ulcer (excl. esophageal)	digestive	4991	316	4675	0.994714	0.90463	0.999071
	569	Other disorders of intestine	digestive	4749	777	3972	1.00354	0.905155	0.999071
	384	Other disorders of tympanic membrane	sense organs	4454	55	4399	1.01195	0.906651	0.999071
	503	Pulmonary congestion and hypostasis	respiratory	4442	558	3884	1.00399	0.908395	0.999071
	761	Cervicalgia	symptoms	4991	888	4103	0.996821	0.909391	0.999071
	599	Other symptoms/disorders or the urinary system	genitourinary	4939	1671	3268	0.997437	0.910787	0.999071
	411.3	Angina pectoris	circulatory system	4431	267	4164	1.00551	0.911305	0.999071
	701.2	Scar conditions and fibrosis of skin	dermatologic	4551	238	4313	1.00547	0.911692	0.999071
	577.3	Cyst and pseudocyst of pancreas	digestive	4863	124	4739	1.0077	0.912323	0.999071
	276.12	Hyposmolality and/or hyponatremia	endocrine/metabolic	4314	692	3622	1.00352	0.914474	0.999071
	185	Cancer of prostate	neoplasms	1623	110	1513	0.991624	0.914518	0.999071
	691	Congenital anomalies of skin	dermatologic	4047	80	3967	0.991021	0.914659	0.999071
	340	Migraine	neurological	4837	692	4145	0.996691	0.914886	0.999071
	558	Noninfectious gastroenteritis	digestive	4223	455	3768	1.00383	0.917483	0.999071
	8.52	Intestinal infection due to C. difficile	infectious diseases	4786	115	4671	0.99267	0.917846	0.999071
	420	Carditis	circulatory system	4820	350	4470	0.995738	0.918238	0.999071
	531.1	Hemorrhage from gastrointestinal ulcer	digestive	4868	63	4805	0.990252	0.918409	0.999071
	575.1	Cholangitis	digestive	4498	78	4420	1.00887	0.918684	0.999071
	851	Complications of transplants and reattached limbs	injuries & poisonings	4779	394	4385	1.00404	0.91956	0.999071
	709.2	Sicca syndrome	dermatologic	4005	132	3873	0.993339	0.920472	0.999071
	79	Viral infection	infectious diseases	4378	1282	3096	1.00249	0.920645	0.999071
	770	Myalgia and myositis unspecified	symptoms	4991	844	4147	1.00285	0.920925	0.999071
	374	Other disorders of eyelids	sense organs	4307	288	4019	1.0046	0.921263	0.999071
	288.3	Eosinophilia	hematopoietic	3709	55	3654	1.0099	0.922053	0.999071
	80	Postoperative infection	infectious diseases	4935	124	4811	1.00669	0.922285	0.999071
	571.6	Primary biliary cirrhosis	digestive	3612	57	3555	1.00989	0.92301	0.999071
	386.9	Dizziness and giddiness (Light-headedness and vertigo)	sense organs	4937	953	3984	1.00264	0.92355	0.999071
	458.9	Hypotension NOS	circulatory system	4623	544	4079	0.996679	0.924185	0.999071
	353	Nerve root and plexus disorders	neurological	4338	77	4261	1.00789	0.926683	0.999071
	420.3	Endocarditis	circulatory system	4642	80	4562	1.00767	0.927054	0.999071
	362.26	Macular puckering of retina	sense organs	4328	77	4251	0.991894	0.927556	0.999071
	264	Lack of normal physiological development	endocrine/metabolic	3499	82	3417	0.992288	0.927615	0.999071
	356	Hereditary and idiopathic peripheral neuropathy	neurological	4848	228	4620	1.00462	0.929252	0.999071
	41.9	Infection with drug-resistant microorganisms	infectious diseases	4027	173	3854	0.995034	0.931998	0.999071
	751	Genitourinary congenital anomalies	congenital anomalies	4903	216	4687	0.995638	0.932968	0.999071
	696.41	Psoriasis vulgaris	dermatologic	3973	103	3870	1.00621	0.933222	0.999071
	153.2	Colon cancer	neoplasms	4192	113	4079	1.00594	0.934156	0.999071
	724.8	Other symptoms referable to back	musculoskeletal	4107	87	4020	0.993303	0.934549	0.999071
	149	Cancer of larynx, pharynx, nasal cavities	neoplasms	4964	59	4905	0.991851	0.934736	0.999071
	626.12	Excessive or frequent menstruation	genitourinary	2094	260	1834	0.995948	0.934779	0.999071
	427.5	Arrhythmia (cardiac) NOS	circulatory system	3571	186	3385	0.99537	0.935424	0.999071
	722.8	Postlaminectomy syndrome	musculoskeletal	4089	69	4020	1.00712	0.939159	0.999071
	642	Hypertension complicating pregnancy, childbirth, and the puerperium	pregnancy complications	3004	93	2911	0.994253	0.94009	0.999071
	428.2	Heart failure NOS	circulatory system	4547	239	4308	0.996274	0.941525	0.999071
	612	Breast conditions, congenital or relating to hormones	genitourinary	4379	90	4289	0.994457	0.943845	0.999071
	704	Diseases of hair and hair follicles	dermatologic	4667	518	4149	1.00244	0.943897	0.999071
	455	Hemorrhoids	circulatory system	4463	897	3566	0.998034	0.945279	0.999071
	457	Encounter for long-term (current) use of anticoagulants, antithrombotics, aspirin	circulatory system	4192	880	3312	1.00206	0.946112	0.999071
	613.5	Mastodynia	genitourinary	4903	268	4635	1.00318	0.946307	0.999071
	286.7	Other and unspecified coagulation defects	hematopoietic	4430	341	4089	1.00286	0.946675	0.999071
	395.4	Nonrheumatic pulmonary valve disorders	circulatory system	4406	67	4339	0.994139	0.949039	0.999071
	696	Psoriasis and related disorders	dermatologic	4000	131	3869	0.995852	0.949796	0.999071
	496	Chronic airway obstruction	respiratory	4230	456	3774	1.00236	0.950945	0.999071
	426.32	Left bundle branch block	circulatory system	3472	91	3381	1.00505	0.951934	0.999071
	565.1	Anal and rectal polyp	digestive	4432	149	4283	1.00374	0.952569	0.999071
	702	Degenerative skin conditions and other dermatoses	dermatologic	4624	532	4092	1.00207	0.954043	0.999071
	250.6	Polyneuropathy in diabetes	endocrine/metabolic	3363	321	3042	0.997248	0.955149	0.999071
	514	Abnormal findings examination of lungs	respiratory	4943	1729	3214	0.998746	0.957386	0.999071
	274.2	Crystal arthropathies	endocrine/metabolic	4850	74	4776	1.00486	0.957574	0.999071
	723	Other disorders of cervical region	musculoskeletal	4156	154	4002	1.00323	0.958122	0.999071
	300.8	Acute reaction to stress	mental disorders	2852	58	2794	1.00512	0.958768	0.999071
	790.1	Elevated sedimentation rate	symptoms	3979	98	3881	0.996153	0.959438	0.999071
	587	Kidney replaced by transpant	genitourinary	3819	295	3524	0.997736	0.960535	0.999071
	251.1	Hypoglycemia	endocrine/metabolic	2856	169	2687	1.00303	0.960869	0.999071
	681	Superficial cellulitis and abscess	dermatologic	4882	670	4212	1.00144	0.963253	0.999071
	41.11	Methicillin sensitive Staphylococcus aureus	infectious diseases	3948	82	3866	0.996162	0.963369	0.999071
	153	Colorectal cancer	neoplasms	4234	158	4076	1.00271	0.964511	0.999071
	801.1	Fracture of foot	injuries & poisonings	4535	69	4466	1.00405	0.964914	0.999071
	967	Adverse effects of sedatives or other central nervous system depressants and anesthetics	injuries & poisonings	4349	80	4269	0.996408	0.965271	0.999071
	444.1	Arterial embolism and thrombosis of lower extremity artery	circulatory system	4328	51	4277	0.995427	0.965544	0.999071
	771	Musculoskeletal symptoms referable to limbs	symptoms	4553	369	4184	0.998223	0.96567	0.999071
	401.21	Hypertensive heart disease	circulatory system	2938	278	2660	0.997855	0.967265	0.999071
	789.1	Persistent vomiting	symptoms	3754	117	3637	1.00283	0.967623	0.999071
	367.1	Myopia	sense organs	4724	151	4573	0.997634	0.969355	0.999071
	250.4	Abnormal glucose	endocrine/metabolic	4419	1855	2564	0.999089	0.970074	0.999071
	592.11	Acute cystitis	genitourinary	4128	502	3626	1.00136	0.9703	0.999071
	411.8	Other chronic ischemic heart disease, unspecified	circulatory system	4336	175	4161	1.00209	0.972121	0.999071
	724.9	Other unspecified back disorders	musculoskeletal	4103	88	4015	1.00264	0.97405	0.999071
	801	Fracture of ankle and foot	injuries & poisonings	4665	208	4457	0.99837	0.975495	0.999071
	317.1	Alcoholism	mental disorders	4651	374	4277	0.998728	0.975527	0.999071
	195	Cancer, suspected or other	neoplasms	4620	697	3923	1.00096	0.975599	0.999071
	260.1	Cachexia	endocrine/metabolic	3503	107	3396	1.00222	0.976083	0.999071
	362.2	Degeneration of macula and posterior pole of retina	sense organs	4454	209	4245	0.998361	0.976919	0.999071
	359	Muscular dystrophies and other myopathies	neurological	4705	145	4560	1.00176	0.977582	0.999071
	681.7	Cellulitis and abscess of trunk	dermatologic	4432	164	4268	0.998375	0.978206	0.999071
	575.2	Obstruction of bile duct	digestive	4573	171	4402	0.998411	0.978363	0.999071
	619.1	Noninflammatory disorders of ovary, fallopian tube, and broad ligament	genitourinary	2591	168	2423	1.00153	0.978986	0.999071
	795.8	Abnormal tumor markers	symptoms	4985	51	4934	1.00278	0.979127	0.999071
	198.5	Secondary malignancy of brain/spine	neoplasms	4005	58	3947	0.99745	0.979626	0.999071
	388	Other disorders of ear	sense organs	4386	213	4173	0.99869	0.980146	0.999071
	78	Viral warts & HPV	infectious diseases	3814	346	3468	1.00095	0.981761	0.999071
	362.4	Retinal vascular changes and abnomalities	sense organs	4298	51	4247	0.997864	0.983974	0.999071
	450	Noninfectious disorders of lymphatic channels	circulatory system	4991	82	4909	1.00152	0.985449	0.999071
	290.2	Delirium due to conditions classified elsewhere	mental disorders	4379	88	4291	1.00143	0.986212	0.999071
	483	Acute bronchitis and bronchiolitis	respiratory	4263	304	3959	1.00074	0.986921	0.999071
	706.8	Other specified diseases of sebaceous glands	dermatologic	4416	202	4214	0.999112	0.986948	0.999071
	592	Cystitis and urethritis	genitourinary	4251	630	3621	1.00053	0.987155	0.999071
	300.11	Generalized anxiety disorder	mental disorders	3296	509	2787	1.00058	0.987341	0.999071
	750.2	Lower gastrointestinal congenital anomalies	congenital anomalies	4846	81	4765	1.00119	0.988486	0.999071
	572	Ascites (non malignant)	digestive	4008	544	3464	1.00049	0.988926	0.999071
	574.2	Calculus of bile duct	digestive	4566	141	4425	0.999149	0.989478	0.999071
	783	Fever of unknown origin	symptoms	4991	1009	3982	1.00033	0.989981	0.999071
	727.4	Ganglion and cyst of synovium, tendon, and bursa	musculoskeletal	3892	108	3784	0.99917	0.991008	0.999071
	381	Otitis media and Eustachian tube disorders	sense organs	4759	362	4397	1.00044	0.991319	0.999071
	854	Complications of cardiac/vascular device, implant, and graft	injuries & poisonings	4747	235	4512	0.999718	0.995527	0.999071
	429.9	Cardiac complications, not elsewhere classified	circulatory system	4370	71	4299	1.00048	0.995793	0.999071
	276.41	Acidosis	endocrine/metabolic	4220	576	3644	1.00014	0.996787	0.999071
	365	Glaucoma	sense organs	4688	390	4298	1.00016	0.996875	0.999071
	217	Vascular hamartomas and non-neoplastic nevi	neoplasms	4358	193	4165	0.999831	0.997588	0.999071
	593.2	Microscopic hematuria	genitourinary	3809	254	3555	1.00012	0.998101	0.999071
	574.11	Cholelithiasis with acute cholecystitis	digestive	4486	57	4429	0.999814	0.998515	0.999071
	619	Noninflammatory female genital disorders	genitourinary	3004	1001	2003	0.999948	0.998554	0.999071
	528.11	Stomatitis and mucositis (ulcerative)	digestive	4574	72	4502	1.00015	0.998658	0.999071
	579.2	Splenomegaly	digestive	4229	337	3892	0.99995	0.999071	0.999071

## Sheet: STab2d. PheWAS_EAS
	Supplementary Table 2d. PheWAS results of Alzheimer's Disease polygenic risk score in the full East Asian ancestry sample (N = 2982)
	phenotype	description	group	n_total	n_cases	n_controls	OR	raw-p	fdr-adj-p
	245	Thyroiditis	endocrine/metabolic	2357	101	2256	0.755036	0.00039472	0.184183
	245.2	Chronic thyroiditis	endocrine/metabolic	2337	81	2256	0.735136	0.000477515	0.184183
	245.21	Chronic lymphocytic thyroiditis	endocrine/metabolic	2334	78	2256	0.736917	0.000669755	0.184183
	246	Other disorders of thyroid	endocrine/metabolic	2487	235	2252	0.850148	0.00232557	0.403587
	427.7	Tachycardia NOS	circulatory system	2175	206	1969	0.84362	0.00278167	0.403587
	426	Cardiac conduction disorders	circulatory system	2520	572	1948	0.891387	0.00293518	0.403587
	351	Other peripheral nerve disorders	neurological	2931	415	2516	0.8893	0.00384542	0.45321
	277	Other disorders of metabolism	endocrine/metabolic	2903	228	2675	0.873349	0.00951013	0.573608
	512.2	Painful respiration	respiratory	1938	197	1741	0.86304	0.01029	0.573608
	368	Visual disturbances	sense organs	2961	357	2604	0.896235	0.0108434	0.573608
	250.24	Type 2 diabetes with neurological manifestations	endocrine/metabolic	1936	181	1755	0.848212	0.0109308	0.573608
	41.2	Streptococcus infection	infectious diseases	2596	89	2507	0.811276	0.0117146	0.573608
	562	Diverticulosis and diverticulitis	digestive	2629	299	2330	0.885765	0.0119488	0.573608
	496.3	Bronchiectasis	respiratory	2467	128	2339	0.838149	0.0121837	0.573608
	509	Respiratory failure, insufficiency, arrest	respiratory	2767	239	2528	0.877852	0.0123916	0.573608
	426.3	Bundle branch block	circulatory system	2111	109	2002	0.819861	0.0129819	0.573608
	250.42	Other abnormal glucose	endocrine/metabolic	2587	1157	1430	0.927861	0.0166536	0.573608
	562.1	Diverticulosis	digestive	2618	287	2331	0.889441	0.0171907	0.573608
	241	Nontoxic nodular goiter	endocrine/metabolic	2603	382	2221	0.903897	0.0176074	0.573608
	360	Disorders of the globe	sense organs	2445	51	2394	0.771399	0.017648	0.573608
	509.1	Respiratory failure	respiratory	2742	205	2537	0.877013	0.0187222	0.573608
	530.2	Esophageal bleeding (varices/hemorrhage)	digestive	2077	124	1953	0.84374	0.0187321	0.573608
	368.9	Subjective visual disturbances	sense organs	2683	59	2624	0.791211	0.0192692	0.573608
	250	Diabetes mellitus	endocrine/metabolic	2540	810	1730	0.919945	0.0193987	0.573608
	202	Cancer of other lymphoid, histiocytic tissue	neoplasms	2910	66	2844	0.798648	0.0195177	0.573608
	327.7	Sleep related movement disorders	neurological	2322	92	2230	1.20042	0.0222761	0.573608
	250.2	Type 2 diabetes	endocrine/metabolic	2525	792	1733	0.920896	0.0224331	0.573608
	452.2	Deep vein thrombosis [DVT]	circulatory system	2493	107	2386	0.839504	0.0227985	0.573608
	840	Sprains and strains	injuries & poisonings	2905	358	2547	0.907988	0.0236001	0.573608
	594.1	Calculus of kidney	genitourinary	2947	203	2744	0.881627	0.0236607	0.573608
	426.7	Abnormal electrocardiogram [ECG] [EKG]	circulatory system	2406	440	1966	0.908366	0.0238254	0.573608
	375.1	Dry eyes	sense organs	2680	385	2295	0.908655	0.0240697	0.573608
	348.8	Encephalopathy, not elsewhere classified	neurological	2707	75	2632	0.817503	0.0245105	0.573608
	362.4	Retinal vascular changes and abnomalities	sense organs	2422	54	2368	0.782808	0.0248603	0.573608
	512	Other symptoms of respiratory system	respiratory	2982	1378	1604	0.939065	0.0255981	0.573608
	276.13	Hyperpotassemia	endocrine/metabolic	2616	244	2372	1.12223	0.0264979	0.573608
	250.22	Type 2 diabetes with renal manifestations	endocrine/metabolic	2010	259	1751	0.880896	0.0270621	0.573608
	427.9	Palpitations	circulatory system	2375	370	2005	0.908823	0.0273052	0.573608
	426.31	Right bundle branch block	circulatory system	2089	86	2003	0.820957	0.0273427	0.573608
	452	Other venous embolism and thrombosis	circulatory system	2535	186	2349	0.877977	0.0278113	0.573608
	388	Other disorders of ear	sense organs	2618	130	2488	1.1564	0.0297305	0.59352
	362.2	Degeneration of macula and posterior pole of retina	sense organs	2585	217	2368	0.882981	0.0302155	0.59352
	427	Cardiac dysrhythmias	circulatory system	2838	946	1892	0.935467	0.0331918	0.63682
	202.2	Non-Hodgkins lymphoma	neoplasms	2906	59	2847	0.808472	0.0362929	0.660144
	535.8	Other specified gastritis	digestive	2687	67	2620	0.819218	0.0363967	0.660144
	573.2	Liver replaced by transplant	digestive	2357	67	2290	0.819144	0.036808	0.660144
	613.7	Other signs and symptoms in breast	genitourinary	2830	52	2778	1.23465	0.0396904	0.680089
	782.3	Edema	symptoms	2933	379	2554	0.917293	0.0407958	0.680089
	250.23	Type 2 diabetes with ophthalmic manifestations	endocrine/metabolic	1887	132	1755	0.860632	0.0411154	0.680089
	512.9	Other dyspnea	respiratory	2320	609	1711	0.928466	0.0423315	0.680089
	764	Sciatica	symptoms	2761	233	2528	0.899372	0.0427849	0.680089
	359	Muscular dystrophies and other myopathies	neurological	2864	51	2813	0.803187	0.0428662	0.680089
	726.3	Bursitis	musculoskeletal	2309	75	2234	0.836282	0.0444419	0.691785
	41	Bacterial infection NOS	infectious diseases	2848	421	2427	0.923989	0.0476693	0.713977
	357	Inflammatory and toxic neuropathy	neurological	2939	279	2660	0.909703	0.0478022	0.713977
	591	Urinary tract infection	genitourinary	2759	509	2250	0.927351	0.0484639	0.713977
	772.3	Muscle weakness	symptoms	2847	111	2736	0.863588	0.0496109	0.718053
	250.4	Abnormal glucose	endocrine/metabolic	2687	1259	1428	0.94234	0.0518844	0.733587
	594	Urinary calculus	genitourinary	2961	228	2733	0.902884	0.052528	0.733587
	242	Thyrotoxicosis with or without goiter	endocrine/metabolic	2389	138	2251	0.878502	0.0540401	0.733587
	634.1	Missed abortion/Hydatidiform mole	pregnancy complications	1708	67	1641	0.829923	0.0556433	0.733587
	705.8	Hyperhidrosis	dermatologic	2568	57	2511	0.822531	0.0558819	0.733587
	292.3	Memory loss	mental disorders	2833	167	2666	1.12136	0.0577048	0.733587
	771	Musculoskeletal symptoms referable to limbs	symptoms	2819	177	2642	0.894748	0.0588306	0.733587
	70.3	Viral hepatitis C	infectious diseases	2134	99	2035	0.863116	0.059568	0.733587
	783	Fever of unknown origin	symptoms	2982	401	2581	0.926819	0.0605188	0.733587
	241.1	Nontoxic uninodular goiter	endocrine/metabolic	2525	290	2235	0.91423	0.062668	0.733587
	994.21	Septic shock	injuries & poisonings	2867	72	2795	0.844794	0.0633455	0.733587
	289.3	Personal history of diseases of blood and blood-forming organs	hematopoietic	2289	93	2196	0.860827	0.0634933	0.733587
	260	Protein-calorie malnutrition	endocrine/metabolic	2248	222	2026	0.903981	0.0638108	0.733587
	369	Infection of the eye	sense organs	2560	223	2337	0.906489	0.0639961	0.733587
	380.4	Impacted cerumen	sense organs	2933	226	2707	0.906806	0.0640222	0.733587
	530	Diseases of esophagus	digestive	2903	1062	1841	0.946537	0.0654063	0.739181
	276.12	Hyposmolality and/or hyponatremia	endocrine/metabolic	2614	270	2344	1.09488	0.0669762	0.746694
	726	Peripheral enthesopathies and allied syndromes	musculoskeletal	2754	563	2191	0.936719	0.0704815	0.775296
	371.3	Inflammation of eyelids	sense organs	2551	218	2333	0.90829	0.0725387	0.777657
	250.7	Diabetic retinopathy	endocrine/metabolic	2462	104	2358	0.868476	0.0731387	0.777657
	374.6	Dermatochalasis	sense organs	2430	91	2339	0.863045	0.0747588	0.777657
	627.1	Postmenopausal bleeding	genitourinary	1132	73	1059	0.85121	0.0748486	0.777657
	110	Dermatophytosis / Dermatomycosis	infectious diseases	2849	274	2575	0.917576	0.0755897	0.777657
	703	Diseases of nail, NOS	dermatologic	2730	121	2609	0.880689	0.0773288	0.777657
	244.4	Hypothyroidism NOS	endocrine/metabolic	2637	398	2239	0.92854	0.07943	0.777657
	841	Sprains and strains of back and neck	injuries & poisonings	2727	201	2526	0.906666	0.0798525	0.777657
	250.3	Insulin pump user	endocrine/metabolic	2001	248	1753	0.908464	0.0809176	0.777657
	346.1	Nonspecific abnormal findings on radiological and other examination of skull and head	neurological	2696	82	2614	1.15605	0.0810818	0.777657
	573.9	Abnormal serum enzyme levels	digestive	2525	252	2273	0.917639	0.0848081	0.777657
	349	Other and unspecified disorders of the nervous system	neurological	2701	65	2636	0.847343	0.0849589	0.777657
	565.1	Anal and rectal polyp	digestive	2785	112	2673	0.882018	0.0865075	0.777657
	158	Neoplasm of unspecified nature of digestive system	neoplasms	2591	78	2513	0.862203	0.089806	0.777657
	510	Other diseases of lung	respiratory	2979	329	2650	0.926769	0.0899154	0.777657
	286.7	Other and unspecified coagulation defects	hematopoietic	2701	108	2593	0.881304	0.0899315	0.777657
	79	Viral infection	infectious diseases	2428	533	1895	0.93971	0.0900625	0.777657
	532	Dysphagia	digestive	2276	316	1960	0.924045	0.0901603	0.777657
	362	Other retinal disorders	sense organs	2679	318	2361	0.922589	0.091372	0.777657
	365.11	Primary open angle glaucoma	sense organs	2475	83	2392	0.859732	0.09142	0.777657
	110.1	Dermatophytosis	infectious diseases	2825	250	2575	0.918256	0.0916531	0.777657
	70.9	Hepatitis NOS	infectious diseases	2156	121	2035	0.887399	0.0917259	0.777657
	70	Viral hepatitis	infectious diseases	2333	307	2026	0.924424	0.0923762	0.777657
	763	Thoracic or lumbosacral neuritis or radiculitis, unspecified	symptoms	2744	226	2518	0.9137	0.0936112	0.780093
	290	Delirium dementia and amnestic and other cognitive disorders	mental disorders	2734	83	2651	1.15723	0.0954939	0.787569
	474	Acute and chronic tonsillitis	respiratory	1938	69	1869	1.16165	0.0971956	0.787569
	260.2	severe protein-calorie malnutrition	endocrine/metabolic	2152	80	2072	0.864587	0.0976868	0.787569
	625	Pain and other symptoms associated with female genital organs	genitourinary	1773	259	1514	1.08525	0.0994344	0.787569
	580.31	Nephritis and nephropathy in diseases classified elsewhere	genitourinary	2448	141	2307	0.894719	0.101284	0.787569
	362.23	Cystoid macular degeneration of retina	sense organs	2432	59	2373	0.843813	0.101532	0.787569
	433.1	Occlusion and stenosis of precerebral arteries	circulatory system	2792	194	2598	1.09856	0.103108	0.787569
	558	Noninfectious gastroenteritis	digestive	2612	181	2431	1.09776	0.103289	0.787569
	369.5	Conjunctivitis, infectious	sense organs	2518	181	2337	0.909706	0.103962	0.787569
	350.1	Abnormal involuntary movements	neurological	2781	189	2592	1.09662	0.105114	0.787569
	362.26	Macular puckering of retina	sense organs	2482	109	2373	0.882964	0.105501	0.787569
	250.6	Polyneuropathy in diabetes	endocrine/metabolic	1880	124	1756	0.885661	0.105964	0.787569
	474.2	Chronic tonsillitis and adenoiditis	respiratory	1928	58	1870	1.17111	0.107216	0.789763
	701.2	Scar conditions and fibrosis of skin	dermatologic	2712	139	2573	0.899175	0.108625	0.793058
	377	Disorders of optic nerve and visual pathways	sense organs	2368	69	2299	0.861277	0.110733	0.794228
	514.2	Solitary pulmonary nodule	respiratory	2831	335	2496	0.930464	0.111076	0.794228
	947	Urticaria	dermatologic	2296	178	2118	0.909761	0.111778	0.794228
	244	Hypothyroidism	endocrine/metabolic	2665	431	2234	0.93729	0.112636	0.794228
	530.14	Reflux esophagitis	digestive	2095	114	1981	0.890942	0.118113	0.815134
	253	Disorders of the pituitary gland and its hypothalamic control	endocrine/metabolic	2706	95	2611	0.88389	0.119465	0.815134
	627	Menopausal and postmenopausal disorders	genitourinary	1443	481	962	0.936651	0.121066	0.815134
	502	Postinflammatory pulmonary fibrosis	respiratory	2653	115	2538	0.893624	0.121956	0.815134
	389.1	Sensorineural hearing loss	sense organs	2742	225	2517	0.918648	0.122341	0.815134
	289.8	Polycythemia, secondary	hematopoietic	2240	58	2182	0.853753	0.122609	0.815134
	303.3	Psychogenic disorder	mental disorders	2135	59	2076	1.1595	0.122931	0.815134
	274.11	Gouty arthropathy	endocrine/metabolic	2915	135	2780	0.900898	0.124654	0.815134
	214	Lipoma	neoplasms	2837	108	2729	1.1181	0.125256	0.815134
	689	Disorder of skin and subcutaneous tissue NOS	dermatologic	2982	429	2553	1.06183	0.125481	0.815134
	704.8	Other specified diseases of hair and hair follicles	dermatologic	2717	141	2576	0.904624	0.126673	0.816445
	286	Coagulation defects	hematopoietic	2776	228	2548	0.923971	0.131194	0.839029
	497	Bronchitis	respiratory	2524	141	2383	1.10229	0.133515	0.845028
	726.4	Calcaneal spur; Exostosis NOS	musculoskeletal	2282	62	2220	0.863749	0.13418	0.845028
	530.1	Esophagitis, GERD and related diseases	digestive	2873	1005	1868	0.955971	0.136227	0.848035
	303	Psychogenic and somatoform disorders	mental disorders	2140	64	2076	1.14792	0.137022	0.848035
	371	Inflammation of the eye	sense organs	2673	341	2332	0.937256	0.138825	0.848035
	512.8	Cough	respiratory	2632	898	1734	0.954653	0.141137	0.848035
	512.7	Shortness of breath	respiratory	2459	760	1699	0.951801	0.14324	0.848035
	241.2	Nontoxic multinodular goiter	endocrine/metabolic	2439	197	2242	0.919739	0.143472	0.848035
	634	Miscarriage; stillbirth	pregnancy complications	1756	132	1624	0.90081	0.144857	0.848035
	465.2	Acute pharyngitis	respiratory	2476	327	2149	0.937188	0.145412	0.848035
	401.21	Hypertensive heart disease	circulatory system	1692	133	1559	1.11803	0.145534	0.848035
	509.8	Dependence on respirator [Ventilator] or supplemental oxygen	respiratory	2620	64	2556	0.868981	0.146835	0.848035
	592	Cystitis and urethritis	genitourinary	2561	263	2298	0.930344	0.14698	0.848035
	701	Other hypertrophic and atrophic conditions of skin	dermatologic	2963	465	2498	0.946273	0.147505	0.848035
	278	Overweight, obesity and other hyperalimentation	endocrine/metabolic	2982	520	2462	0.948467	0.148021	0.848035
	530.11	GERD	digestive	2846	965	1881	0.957066	0.151461	0.859591
	425.1	Primary/intrinsic cardiomyopathies	circulatory system	2937	147	2790	1.09696	0.152996	0.859591
	367	Disorders of refraction and accommodation; blindness and low vision	sense organs	2982	413	2569	0.944141	0.153163	0.859591
	501	Pneumonitis due to inhalation of food or vomitus	respiratory	2625	73	2552	0.876914	0.154299	0.860111
	365.1	Open-angle glaucoma	sense organs	2525	133	2392	0.904313	0.1558	0.861004
	623	Hypertrophy of female genital organs	genitourinary	1694	64	1630	0.872521	0.156588	0.861004
	334	Degenerative disease of the spinal cord	neurological	2700	65	2635	1.14202	0.158045	0.861004
	801	Fracture of ankle and foot	injuries & poisonings	2807	63	2744	0.872452	0.159263	0.861004
	578.9	Hemorrhage of gastrointestinal tract	digestive	2593	126	2467	0.905954	0.159677	0.861004
	340	Migraine	neurological	2924	277	2647	0.934792	0.162372	0.866884
	191	Manlignant and unknown neoplasms of brain and nervous system	neoplasms	2929	73	2856	1.13006	0.165877	0.866884
	480.1	Bacterial pneumonia	respiratory	2679	121	2558	0.90603	0.168991	0.866884
	560.1	Paralytic ileus	digestive	2504	71	2433	0.880255	0.170548	0.866884
	760	Back pain	symptoms	2982	811	2171	0.958082	0.17126	0.866884
	611.3	Lump or mass in breast	genitourinary	2683	253	2430	0.932235	0.173167	0.866884
	560	Intestinal obstruction without mention of hernia	digestive	2559	139	2420	0.912762	0.173472	0.866884
	994.2	Sepsis	injuries & poisonings	2976	216	2760	0.929977	0.174033	0.866884
	962	Poisoning by hormones and synthetic substitutes	injuries & poisonings	2691	67	2624	1.13221	0.175097	0.866884
	304	Adjustment reaction	mental disorders	2231	176	2055	0.922321	0.175355	0.866884
	724.2	Disorders of coccyx	musculoskeletal	2535	99	2436	0.899723	0.176198	0.866884
	615	Endometriosis	genitourinary	1640	83	1557	0.890985	0.176395	0.866884
	790	Nonspecific findings on examination of blood	symptoms	2597	256	2341	0.934449	0.17729	0.866884
	41.8	H. pylori	infectious diseases	2583	110	2473	0.904492	0.17785	0.866884
	430	Intracranial hemorrhage	circulatory system	2726	79	2647	0.887379	0.178527	0.866884
	580.32	Nephritis and nephropathy with pathological lesion	genitourinary	2431	113	2318	0.905663	0.178621	0.866884
	275.3	Disorders of magnesium metabolism	endocrine/metabolic	2781	136	2645	0.913445	0.178631	0.866884
	702	Degenerative skin conditions and other dermatoses	dermatologic	2758	403	2355	0.945864	0.183177	0.882518
	642	Hypertension complicating pregnancy, childbirth, and the puerperium	pregnancy complications	1816	69	1747	0.880965	0.183992	0.882518
	78	Viral warts & HPV	infectious diseases	2260	230	2030	0.933662	0.186322	0.88853
	771.2	Cramp of limb	symptoms	2736	94	2642	1.10923	0.188894	0.889462
	599.5	Frequency of urination and polyuria	genitourinary	2551	338	2213	0.942838	0.189622	0.889462
	476	Allergic rhinitis	respiratory	2529	665	1864	0.956299	0.189752	0.889462
	70.2	Viral hepatitis B	infectious diseases	2273	242	2031	0.934507	0.191733	0.893669
	626.1	Irregular menstrual cycle/bleeding	genitourinary	1479	434	1045	0.941674	0.194679	0.900312
	465	Acute upper respiratory infections of multiple or unspecified sites	respiratory	2905	769	2136	0.959816	0.196286	0.900312
	702.2	Seborrheic keratosis	dermatologic	2972	378	2594	0.946671	0.196432	0.900312
	110.13	Dermatophytosis of the body	infectious diseases	2636	61	2575	0.879193	0.200479	0.904066
	293	Symptoms involving head and neck	mental disorders	2829	108	2721	1.09739	0.201277	0.904066
	287.32	Secondary thrombocytopenia	hematopoietic	2684	90	2594	0.901228	0.201324	0.904066
	513.8	Disorders of diaphragm	respiratory	2940	86	2854	1.111	0.201634	0.904066
	599.1	Urinary obstruction	genitourinary	2276	61	2215	0.879282	0.204235	0.904205
	458.1	Orthostatic hypotension	circulatory system	2721	79	2642	0.896657	0.205725	0.904205
	743.11	Osteoporosis NOS	musculoskeletal	2804	339	2465	0.937953	0.206052	0.904205
	798.1	Chronic fatigue syndrome	symptoms	2378	62	2316	0.884095	0.206612	0.904205
	427.22	Atrial flutter	circulatory system	2120	110	2010	1.10256	0.208256	0.904205
	646	Other complications of pregnancy NEC	pregnancy complications	1816	133	1683	0.914291	0.210489	0.904205
	707	Chronic ulcer of skin	dermatologic	2982	100	2882	0.906977	0.211298	0.904205
	350.6	Disturbances of sensation of smell and taste	neurological	2749	87	2662	1.10559	0.21251	0.904205
	726.1	Enthesopathy	musculoskeletal	2553	338	2215	0.946108	0.212552	0.904205
	627.2	Symptomatic menopause	genitourinary	1302	319	983	0.941358	0.213534	0.904205
	54	Herpes simplex	infectious diseases	2184	149	2035	0.923887	0.213721	0.904205
	457.2	Encounter for long-term (current) use of antiplatelets/antithrombotics	circulatory system	2419	82	2337	1.11455	0.215417	0.906253
	414	Other forms of chronic heart disease	circulatory system	2595	135	2460	0.91647	0.217548	0.906253
	789	Nausea and vomiting	symptoms	2982	667	2315	0.960043	0.217948	0.906253
	599	Other symptoms/disorders or the urinary system	genitourinary	2939	811	2128	0.962189	0.219807	0.906253
	278.11	Morbid obesity	endocrine/metabolic	2613	101	2512	0.909944	0.221468	0.906253
	374	Other disorders of eyelids	sense organs	2563	234	2329	0.937558	0.222118	0.906253
	211	Benign neoplasm of other parts of digestive system	neoplasms	2650	157	2493	0.927339	0.222957	0.906253
	112	Candidiasis	infectious diseases	2701	137	2564	0.922268	0.223754	0.906253
	110.11	Dermatophytosis of nail	infectious diseases	2714	137	2577	0.921823	0.224197	0.906253
	38	Septicemia	infectious diseases	2722	232	2490	0.938929	0.226793	0.906253
	263	Other nutritional deficiency	endocrine/metabolic	2173	134	2039	0.921383	0.226924	0.906253
	580.3	Nephritis and nephropathy without mention of glomerulonephritis	genitourinary	2501	195	2306	0.932794	0.228313	0.906253
	644	Anemia during pregnancy	pregnancy complications	1816	70	1746	1.1174	0.22871	0.906253
	53	Herpes zoster	infectious diseases	2193	153	2040	0.927107	0.230875	0.906253
	296	Mood disorders	mental disorders	2577	523	2054	0.956104	0.23107	0.906253
	480	Pneumonia	respiratory	2841	332	2509	0.947775	0.231781	0.906253
	626.8	Infertility, female	genitourinary	1157	98	1059	0.907741	0.235235	0.914606
	316.1	Polyneuropathy due to drugs	mental disorders	2831	56	2775	0.884663	0.236135	0.914606
	276.1	Electrolyte imbalance	endocrine/metabolic	2897	598	2299	1.04297	0.238106	0.916343
	155.1	Malignant neoplasm of liver, primary	neoplasms	2695	175	2520	0.931577	0.238984	0.916343
	643	Excessive vomiting in pregnancy	pregnancy complications	1816	56	1760	0.882712	0.240521	0.916343
	792.1	Papanicolaou smear of cervix or vagina with atypical squamous cells	genitourinary	1409	117	1292	1.08801	0.241149	0.916343
	747	Cardiac and circulatory congenital anomalies	congenital anomalies	2982	171	2811	0.932713	0.242278	0.916343
	274	Gout and other crystal arthropathies	endocrine/metabolic	2982	227	2755	0.938822	0.243325	0.916343
	214.1	Lipoma of skin and subcutaneous tissue	neoplasms	2811	65	2746	1.11402	0.244358	0.916343
	367.1	Myopia	sense organs	2857	202	2655	0.939132	0.252234	0.924116
	260.6	Anorexia	endocrine/metabolic	2180	97	2083	1.09421	0.252756	0.924116
	199	Neoplasm of uncertain behavior	neoplasms	2558	288	2270	1.05491	0.2532	0.924116
	262	Mineral deficiency NEC	endocrine/metabolic	2140	78	2062	1.10222	0.253671	0.924116
	280.2	Iron deficiency anemia secondary to blood loss (chronic)	hematopoietic	2192	137	2055	0.926768	0.254427	0.924116
	425	Cardiomyopathy	circulatory system	2944	160	2784	1.07359	0.254443	0.924116
	535.2	Atrophic gastritis	digestive	2772	208	2564	1.06349	0.25671	0.924116
	579	Other symptoms involving abdomen and pelvis	digestive	2620	218	2402	0.940822	0.260837	0.924116
	575.8	Other disorders of biliary tract	digestive	2771	103	2668	0.918606	0.261732	0.924116
	709	Diffuse diseases of connective tissue	dermatologic	2448	120	2328	0.921862	0.261799	0.924116
	785	Abdominal pain	symptoms	2982	1112	1870	0.968468	0.262451	0.924116
	585.34	Chronic Kidney Disease, Stage IV	genitourinary	2428	111	2317	0.917334	0.265422	0.924116
	316	Substance addiction and disorders	mental disorders	2887	125	2762	0.926097	0.268199	0.924116
	743.1	Osteoporosis	musculoskeletal	2812	350	2462	0.946485	0.268522	0.924116
	296.2	Depression	mental disorders	2559	502	2057	0.958841	0.269506	0.924116
	276.14	Hypopotassemia	endocrine/metabolic	2598	244	2354	0.944836	0.270453	0.924116
	573.6	Nonspecific elevation of levels of transaminase or lactic acid dehydrogenase [LDH]	digestive	2485	222	2263	0.943074	0.271046	0.924116
	747.11	Cardiac shunt/ heart septal defect	congenital anomalies	2915	60	2855	0.896173	0.271186	0.924116
	575	Other biliary tract disease	digestive	2888	303	2585	0.950979	0.27347	0.924116
	433.8	Late effects of cerebrovascular disease	circulatory system	2704	52	2652	0.88743	0.273821	0.924116
	242.1	Graves' disease	endocrine/metabolic	2309	53	2256	0.889535	0.275273	0.924116
	287	Purpura and other hemorrhagic conditions	hematopoietic	2861	328	2533	0.95236	0.277771	0.924116
	994	Sepsis and SIRS	injuries & poisonings	2982	234	2748	0.945832	0.27848	0.924116
	276.5	Hypovolemia	endocrine/metabolic	2590	247	2343	0.945447	0.279604	0.924116
	564	Functional digestive disorders	digestive	2691	455	2236	0.95846	0.280183	0.924116
	356	Hereditary and idiopathic peripheral neuropathy	neurological	2915	83	2832	1.09301	0.281386	0.924116
	770	Myalgia and myositis unspecified	symptoms	2982	409	2573	0.957487	0.281616	0.924116
	709.2	Sicca syndrome	dermatologic	2402	72	2330	0.904424	0.2817	0.924116
	279.1	Immunity deficiency	endocrine/metabolic	2801	233	2568	0.945886	0.281897	0.924116
	427.5	Arrhythmia (cardiac) NOS	circulatory system	2114	103	2011	0.918574	0.282015	0.924116
	389.4	Tinnitus	sense organs	2687	174	2513	0.938396	0.282178	0.924116
	622.1	Polyp of corpus uteri	genitourinary	1745	94	1651	1.08769	0.282925	0.924116
	79.1	Varicella infection	infectious diseases	2196	155	2041	0.935402	0.283396	0.924116
	722.1	Displacement of intervertebral disc	musculoskeletal	2619	197	2422	0.940992	0.285124	0.926093
	447	Other disorders of arteries and arterioles	circulatory system	2711	182	2529	0.937478	0.288438	0.928548
	572	Ascites (non malignant)	digestive	2447	205	2242	0.943295	0.289104	0.928548
	765	Cervical radiculitis	symptoms	2685	157	2528	0.936622	0.290111	0.928548
	605	Erectile dysfunction [ED]	genitourinary	932	122	810	0.92268	0.292163	0.928548
	571.81	Portal hypertension	digestive	2372	80	2292	0.912517	0.292627	0.928548
	599.4	Urinary incontinence	genitourinary	2367	164	2203	1.06767	0.292633	0.928548
	687.4	Disturbance of skin sensation	dermatologic	2519	381	2138	0.956827	0.29634	0.936082
	216	Benign neoplasm of skin	neoplasms	2928	489	2439	0.961946	0.297277	0.936082
	8	Intestinal infection	infectious diseases	2982	229	2753	0.947491	0.299391	0.938438
	610.8	Other specified benign mammary dysplasias	genitourinary	1374	69	1305	0.907611	0.301124	0.938438
	574.2	Calculus of bile duct	digestive	2738	53	2685	0.899074	0.304937	0.938438
	271	Disorders of carbohydrate transport and metabolism	endocrine/metabolic	2982	851	2131	0.969066	0.306793	0.938438
	426.2	Atrioventricular [AV] block	circulatory system	2095	92	2003	1.08773	0.307416	0.938438
	740.9	Osteoarthrosis NOS	musculoskeletal	2927	550	2377	0.961273	0.30996	0.938438
	271.3	Intestinal disaccharidase deficiencies and disaccharide malabsorption	endocrine/metabolic	2978	847	2131	0.969225	0.310022	0.938438
	270.3	Disorders of plasma protein metabolism	endocrine/metabolic	2741	71	2670	0.912594	0.313856	0.938438
	733	Other disorders of bone and cartilage	musculoskeletal	2752	532	2220	0.961151	0.31456	0.938438
	165.1	Cancer of bronchus; lung	neoplasms	2976	108	2868	1.0766	0.316196	0.938438
	720.1	Spinal stenosis of lumbar region	musculoskeletal	2557	119	2438	0.928885	0.317204	0.938438
	374.3	Ptosis of eyelid	sense organs	2434	97	2337	0.92316	0.317253	0.938438
	578.8	Hemorrhage of rectum and anus	digestive	2681	201	2480	1.05637	0.319149	0.938438
	586.2	Cyst of kidney, acquired	genitourinary	2466	212	2254	1.0562	0.325683	0.938438
	724.1	Disorders of sacrum	musculoskeletal	2543	108	2435	0.929534	0.326128	0.938438
	569	Other disorders of intestine	digestive	2859	315	2544	0.956864	0.328992	0.938438
	300.11	Generalized anxiety disorder	mental disorders	2232	152	2080	0.939751	0.329121	0.938438
	626.12	Excessive or frequent menstruation	genitourinary	1188	139	1049	0.934708	0.329122	0.938438
	443.9	Peripheral vascular disease, unspecified	circulatory system	2669	115	2554	1.07678	0.329248	0.938438
	389	Hearing loss	sense organs	2974	483	2491	0.963088	0.330473	0.938438
	401.3	Other hypertensive complications	circulatory system	1751	189	1562	1.06176	0.330475	0.938438
	155	Cancer of liver and intrahepatic bile duct	neoplasms	2705	187	2518	0.945332	0.33431	0.938438
	287.3	Thrombocytopenia	hematopoietic	2843	306	2537	0.956379	0.33463	0.938438
	619	Noninflammatory female genital disorders	genitourinary	1816	655	1161	0.965218	0.335943	0.938438
	159	Malignant neoplasm of other and ill-defined sites within the digestive organs and peritoneum	neoplasms	2597	83	2514	0.921806	0.337342	0.938438
	459	Other disorders of circulatory system	circulatory system	2865	363	2502	0.959564	0.337752	0.938438
	593	Hematuria	genitourinary	2598	315	2283	0.957046	0.338604	0.938438
	371.21	Allergic conjunctivitis	sense organs	2446	107	2339	0.93184	0.340727	0.938438
	513	Respiratory abnormalities	respiratory	2982	148	2834	1.06194	0.34499	0.938438
	579.2	Splenomegaly	digestive	2520	74	2446	0.917268	0.345016	0.938438
	687	Symptoms affecting skin	dermatologic	2357	344	2013	1.04237	0.345724	0.938438
	292	Neurological disorders	mental disorders	2955	341	2614	1.04217	0.346176	0.938438
	367.9	Blindness and low vision	sense organs	2752	106	2646	0.931627	0.347273	0.938438
	568	Other disorders of peritoneum	digestive	2797	160	2637	0.944094	0.348439	0.938438
	512.1	Wheezing	respiratory	1882	102	1780	1.07405	0.35037	0.938438
	550.1	Inguinal hernia	digestive	2879	58	2821	1.09815	0.351073	0.938438
	735.3	Hallux valgus (Bunion)	musculoskeletal	2794	137	2657	1.06256	0.352802	0.938438
	571.51	Cirrhosis of liver without mention of alcohol	digestive	2433	149	2284	0.941707	0.352856	0.938438
	428	Congestive heart failure; nonhypertensive	circulatory system	2885	240	2645	1.05043	0.353058	0.938438
	738.4	Acquired spondylolisthesis	musculoskeletal	2732	66	2666	0.916149	0.355755	0.938438
	626.13	Irregular menstrual cycle	genitourinary	1320	261	1059	0.950711	0.355847	0.938438
	401.2	Hypertensive heart and/or renal disease	circulatory system	1952	401	1551	1.0486	0.358101	0.938438
	338.2	Chronic pain	neurological	2837	826	2011	0.971657	0.359535	0.938438
	286.2	Encounter for long-term (current) use of anticoagulants	hematopoietic	2742	209	2533	0.950377	0.361509	0.938438
	593.2	Microscopic hematuria	genitourinary	2442	197	2245	0.94964	0.362014	0.938438
	655.1	Abnormality in fetal heart rate or rhythm	pregnancy complications	1775	97	1678	1.0762	0.363196	0.938438
	296.22	Major depressive disorder	mental disorders	2512	455	2057	0.964726	0.364013	0.938438
	635	Hemorrhage during pregnancy; childbirth and postpartum	pregnancy complications	1722	92	1630	0.926384	0.364659	0.938438
	854	Complications of cardiac/vascular device, implant, and graft	injuries & poisonings	2905	72	2833	0.921251	0.365947	0.938438
	429.3	Symptoms involving cardiovascular system	circulatory system	2808	348	2460	0.96122	0.367228	0.938438
	276.11	Hyperosmolality and/or hypernatremia	endocrine/metabolic	2443	67	2376	0.916382	0.368008	0.938438
	796	Elevated prostate specific antigen [PSA]	genitourinary	972	110	862	0.928076	0.368986	0.938438
	580.2	Nephrotic syndrome without mention of glomerulonephritis	genitourinary	2394	75	2319	0.922463	0.369069	0.938438
	274.1	Gout	endocrine/metabolic	2976	212	2764	0.951119	0.370124	0.938438
	979	Adverse drug events and drug allergies	injuries & poisonings	2804	218	2586	1.04824	0.37201	0.938438
	244.2	Acquired hypothyroidism	endocrine/metabolic	2413	159	2254	0.945185	0.372079	0.938438
	350	Abnormal movement	neurological	2918	357	2561	1.03975	0.373855	0.938438
	340.1	Migrain with aura	neurological	2734	70	2664	0.92198	0.374459	0.938438
	613	Other nonmalignant breast conditions	genitourinary	2982	273	2709	1.04379	0.375234	0.938438
	575.6	Cholesterolosis of gallbladder	digestive	2752	103	2649	0.935384	0.378253	0.938438
	600	Hyperplasia of prostate	genitourinary	1087	267	820	0.946203	0.379593	0.938438
	743.12	Senile osteoporosis	musculoskeletal	2623	140	2483	0.940353	0.380557	0.938438
	703.1	Ingrowing nail	dermatologic	2664	54	2610	0.911992	0.38081	0.938438
	567	Peritonitis and retroperitoneal infections	digestive	2779	54	2725	0.913028	0.380993	0.938438
	496	Chronic airway obstruction	respiratory	2574	275	2299	0.95756	0.381066	0.938438
	850	Hemorrhage or hematoma complicating a procedure	injuries & poisonings	2887	65	2822	0.919783	0.381278	0.938438
	519.9	Symptoms involving respiratory system and other chest symptoms	respiratory	2898	170	2728	0.949108	0.381521	0.938438
	626	Disorders of menstruation and other abnormal bleeding from female genital tract	genitourinary	1576	551	1025	0.963772	0.383835	0.938438
	782.6	Pallor and flushing	symptoms	2718	69	2649	1.08113	0.384741	0.938438
	536.8	Dyspepsia and other specified disorders of function of stomach	digestive	2783	203	2580	1.04825	0.385903	0.938438
	381.11	Suppurative and unspecified otitis media	sense organs	2802	74	2728	0.925161	0.386274	0.938438
	454	Varicose veins	circulatory system	2496	117	2379	0.939422	0.387529	0.938438
	250.1	Type 1 diabetes	endocrine/metabolic	1825	70	1755	0.920998	0.38767	0.938438
	592.1	Cystitis	genitourinary	2550	252	2298	0.957136	0.387768	0.938438
	577.1	Acute pancreatitis	digestive	2899	56	2843	1.0897	0.388524	0.938438
	722.9	Other and unspecified disc disorder	musculoskeletal	2508	64	2444	1.08522	0.388724	0.938438
	842	Other sprains and strains	injuries & poisonings	2778	224	2554	0.955783	0.390438	0.938438
	585.4	Chronic kidney disease, Stage I or II	genitourinary	2488	174	2314	0.948828	0.391012	0.938438
	280	Iron deficiency anemias	hematopoietic	2390	339	2051	0.962932	0.391595	0.938438
	574.3	Cholecystitis without cholelithiasis	digestive	2737	55	2682	0.915807	0.391817	0.938438
	531	Peptic ulcer (excl. esophageal)	digestive	2982	201	2781	0.953167	0.392208	0.938438
	300.1	Anxiety disorder	mental disorders	2640	614	2026	0.970659	0.39416	0.938438
	614.51	Cervicitis and endocervicitis	genitourinary	1616	100	1516	0.935591	0.397521	0.938438
	411.2	Myocardial infarction	circulatory system	2628	170	2458	0.946773	0.397954	0.938438
	805	Fracture of vertebral column without mention of spinal cord injury	injuries & poisonings	2798	54	2744	0.91515	0.399603	0.938438
	795	Other and nonspecific abnormal cytological, histological and immunological findings	symptoms	2941	59	2882	1.08496	0.399896	0.938438
	375	Disorders of lacrimal system	sense organs	2352	53	2299	0.915091	0.40222	0.938438
	750	Digestive congenital anomalies	congenital anomalies	2937	73	2864	1.07565	0.406995	0.938438
	278.4	Abnormal weight gain	endocrine/metabolic	2638	117	2521	1.05959	0.407018	0.938438
	371.2	Conjunctivitis, noninfectious	sense organs	2466	127	2339	0.944906	0.407297	0.938438
	272.11	Hypercholesterolemia	endocrine/metabolic	2182	704	1478	0.967084	0.407316	0.938438
	706.8	Other specified diseases of sebaceous glands	dermatologic	2614	126	2488	0.944299	0.407821	0.938438
	401.22	Hypertensive chronic kidney disease	circulatory system	1856	301	1555	1.04642	0.409136	0.938438
	761	Cervicalgia	symptoms	2982	485	2497	0.969519	0.410388	0.938438
	724	Other and unspecified disorders of back	musculoskeletal	2596	165	2431	0.951509	0.410501	0.938438
	381.2	Eustachian tube disorders	sense organs	2814	87	2727	1.06872	0.410984	0.938438
	300	Anxiety disorders	mental disorders	2705	681	2024	0.972729	0.411146	0.938438
	830	Dislocation	injuries & poisonings	2943	122	2821	0.944687	0.412394	0.938438
	870	Open wounds of head; neck; and trunk	injuries & poisonings	2907	139	2768	0.947529	0.412889	0.938438
	455	Hemorrhoids	circulatory system	2799	650	2149	0.972437	0.414608	0.938438
	727.4	Ganglion and cyst of synovium, tendon, and bursa	musculoskeletal	2329	98	2231	0.938667	0.41498	0.938438
	175	Acquired absence of breast	neoplasms	1346	106	1240	0.939768	0.416803	0.938438
	626.11	Absent or infrequent menstruation	genitourinary	1211	152	1059	1.05582	0.417475	0.938438
	259	Other endocrine disorders	endocrine/metabolic	2686	56	2630	0.92102	0.418618	0.938438
	415.2	Chronic pulmonary heart disease	circulatory system	2889	131	2758	0.947071	0.419789	0.938438
	386.9	Dizziness and giddiness (Light-headedness and vertigo)	sense organs	2940	519	2421	0.970506	0.420252	0.938438
	475.9	Postnasal drip	respiratory	2094	223	1871	1.04344	0.420283	0.938438
	561	Symptoms involving digestive system	digestive	2813	757	2056	0.974326	0.421147	0.938438
	333	Extrapyramidal disease and abnormal movement disorders	neurological	2712	74	2638	1.07385	0.422013	0.938438
	733.6	Costochondritis	musculoskeletal	2595	52	2543	0.918915	0.425305	0.942129
	527	Diseases of the salivary glands	digestive	2819	107	2712	0.942971	0.427068	0.942129
	348.9	Other conditions of brain, NOS	neurological	2735	127	2608	1.05618	0.427099	0.942129
	622	Polyp of female genital organs	genitourinary	1774	131	1643	1.05467	0.431361	0.945593
	426.92	Cardiac defibrillator in situ	circulatory system	2069	58	2011	0.921237	0.431898	0.945593
	871	Open wounds of extremities	injuries & poisonings	2948	142	2806	1.05162	0.432116	0.945593
	285.22	Anemia in neoplastic disease	hematopoietic	2142	84	2058	1.06736	0.433609	0.945593
	10	Tuberculosis	infectious diseases	2597	88	2509	0.938354	0.4344	0.945593
	415	Pulmonary heart disease	circulatory system	2922	183	2739	0.95627	0.438102	0.948347
	286.9	Abnormal coagulation profile	hematopoietic	2660	65	2595	1.07501	0.439942	0.948347
	252	Disorders of parathyroid gland	endocrine/metabolic	2725	101	2624	1.05962	0.440326	0.948347
	153.2	Colon cancer	neoplasms	2302	89	2213	0.93743	0.440915	0.948347
	809	Fracture of unspecified bones	injuries & poisonings	2884	719	2165	0.974918	0.441413	0.948347
	428.4	Heart failure with preserved EF [Diastolic heart failure]	circulatory system	2784	120	2664	1.05814	0.44528	0.952825
	723	Other disorders of cervical region	musculoskeletal	2511	70	2441	0.932712	0.445807	0.952825
	459.9	Circulatory disease NEC	circulatory system	2820	254	2566	0.962903	0.453588	0.958744
	289.4	Lymphadenitis	hematopoietic	2434	292	2142	0.965277	0.455142	0.958744
	580	Nephritis; nephrosis; renal sclerosis	genitourinary	2531	226	2305	0.960451	0.456623	0.958744
	279	Disorders involving the immune mechanism	endocrine/metabolic	2811	254	2557	0.963832	0.457407	0.958744
	573	Other disorders of liver	digestive	2700	505	2195	0.972153	0.458437	0.958744
	41.4	E. coli	infectious diseases	2571	60	2511	0.929971	0.458814	0.958744
	614	Inflammatory diseases of female pelvic organs	genitourinary	1777	285	1492	0.964588	0.459472	0.958744
	475	Chronic sinusitis	respiratory	2241	372	1869	1.03183	0.460077	0.958744
	427.1	Paroxysmal tachycardia, unspecified	circulatory system	2182	183	1999	0.956711	0.460724	0.958744
	573.3	Hepatomegaly	digestive	2411	137	2274	0.951988	0.461559	0.958744
	528.1	Stomatitis and mucositis	digestive	2794	78	2716	1.06361	0.462245	0.958744
	458.9	Hypotension NOS	circulatory system	2799	216	2583	0.961201	0.462521	0.958744
	289	Other diseases of blood and blood-forming organs	hematopoietic	2474	312	2162	0.967386	0.467933	0.964201
	227	Benign neoplasm of other endocrine glands and related structures	neoplasms	2917	85	2832	1.06129	0.46806	0.964201
	766	Neuralgia, neuritis, and radiculitis NOS	symptoms	2642	115	2527	0.949295	0.471024	0.964201
	916	Contusion	injuries & poisonings	2982	214	2768	0.962418	0.471558	0.964201
	278.1	Obesity	endocrine/metabolic	2759	269	2490	0.965614	0.473437	0.964201
	38.1	Gram negative septicemia	infectious diseases	2568	50	2518	0.925908	0.473941	0.964201
	394.7	Disease of tricuspid valve	circulatory system	2654	71	2583	0.937413	0.474629	0.964201
	537	Other disorders of stomach and duodenum	digestive	2849	332	2517	0.968628	0.4753	0.964201
	289.9	Abnormality of red blood cells	hematopoietic	2287	78	2209	0.93952	0.476128	0.964201
	508	Pulmonary collapse; interstitial and compensatory emphysema	respiratory	2866	578	2288	1.0262	0.476841	0.964201
	189	Cancer of urinary organs (incl. kidney and bladder)	neoplasms	2982	69	2913	1.0666	0.482071	0.970961
	599.2	Retention of urine	genitourinary	2390	197	2193	0.960228	0.482538	0.970961
	481	Influenza	respiratory	2666	101	2565	0.948387	0.485281	0.974104
	592.11	Acute cystitis	genitourinary	2494	192	2302	0.961285	0.487763	0.975774
	636.3	Hemorrhage in early pregnancy	pregnancy complications	1700	60	1640	0.932287	0.489497	0.975774
	949	Allergies, other	injuries & poisonings	2408	445	1963	0.973237	0.489661	0.975774
	291.8	Alteration of consciousness	mental disorders	2735	91	2644	0.94497	0.491782	0.977639
	427.2	Atrial fibrillation and flutter	circulatory system	2256	262	1994	1.03866	0.493645	0.978774
	619.3	Noninflammatory disorders of cervix	genitourinary	1578	172	1406	0.95976	0.495178	0.978774
	427.21	Atrial fibrillation	circulatory system	2245	251	1994	1.03911	0.49656	0.978774
	599.3	Dysuria	genitourinary	2545	333	2212	0.970031	0.497099	0.978774
	433	Cerebrovascular disease	circulatory system	2958	402	2556	1.02914	0.499315	0.980758
	261.4	Vitamin D deficiency	endocrine/metabolic	2798	726	2072	0.978344	0.5008	0.980758
	277.7	Dysmetabolic syndrome X	endocrine/metabolic	2914	60	2854	0.936344	0.502807	0.980758
	165	Cancer within the respiratory system	neoplasms	2980	115	2865	1.04908	0.502861	0.980758
	180	Cervical cancer and dysplasia	neoplasms	1376	77	1299	1.05956	0.506359	0.982173
	530.5	Disorders of esophageal motility	digestive	2030	51	1979	0.93165	0.509637	0.982173
	586.4	Stricture/obstruction of ureter	genitourinary	2368	78	2290	0.943628	0.511341	0.982173
	722	Intervertebral disc disorders	musculoskeletal	2866	512	2354	0.975501	0.513123	0.982173
	930	Allergic reaction to food	injuries & poisonings	2258	165	2093	0.960938	0.513565	0.982173
	745	Pain in joint	musculoskeletal	2982	1223	1759	0.981632	0.513963	0.982173
	415.1	Acute pulmonary heart disease	circulatory system	2846	51	2795	1.0708	0.514534	0.982173
	596	Other disorders of bladder	genitourinary	2927	158	2769	0.960698	0.514926	0.982173
	704	Diseases of hair and hair follicles	dermatologic	2859	288	2571	0.970082	0.515414	0.982173
	706.1	Acne	dermatologic	2735	217	2518	1.03619	0.517488	0.982173
	250.25	Diabetes type 2 with peripheral circulatory disorders	endocrine/metabolic	1901	145	1756	0.955877	0.517579	0.982173
	285.2	Anemia of chronic disease	hematopoietic	2355	316	2039	1.03072	0.518799	0.982173
	381	Otitis media and Eustachian tube disorders	sense organs	2900	176	2724	1.03805	0.521011	0.982173
	627.3	Postmenopausal atrophic vaginitis	genitourinary	1191	133	1058	0.956568	0.521612	0.982173
	250.41	Impaired fasting glucose	endocrine/metabolic	2104	350	1754	1.02874	0.524368	0.982173
	622.2	Mucous polyp of cervix	genitourinary	1711	50	1661	1.06986	0.52587	0.982173
	526	Diseases of the jaws	digestive	2926	127	2799	0.957906	0.526665	0.982173
	394	Rheumatic disease of the heart valves	circulatory system	2732	168	2564	0.962434	0.529888	0.982173
	428.1	Congestive heart failure (CHF) NOS	circulatory system	2861	199	2662	0.964941	0.53402	0.982173
	526.4	Temporomandibular joint disorders	digestive	2887	79	2808	0.948253	0.535088	0.982173
	379	Other disorders of eye	sense organs	2655	381	2274	0.973905	0.536219	0.982173
	352	Disorders of other cranial nerves	neurological	2712	66	2646	0.944425	0.537659	0.982173
	698	Pruritus and related conditions	dermatologic	2982	325	2657	0.973211	0.53921	0.982173
	378	Strabismus and other disorders of binocular eye movements	sense organs	2372	76	2296	0.947347	0.540338	0.982173
	530.9	Heartburn	digestive	2055	77	1978	0.947847	0.543047	0.982173
	610.1	Cystic mastopathy	genitourinary	1424	117	1307	0.95718	0.543587	0.982173
	429.2	Abnormal function study of cardiovascular system	circulatory system	2751	89	2662	1.05008	0.546339	0.982173
	702.1	Actinic keratosis	dermatologic	2658	54	2604	0.938046	0.547481	0.982173
	681.5	Cellulitis and abscess of leg, except foot	dermatologic	2727	63	2664	0.943551	0.548597	0.982173
	306.1	Mental disorders durring/after pregnancy	mental disorders	1229	56	1173	1.06314	0.549638	0.982173
	585.33	Chronic Kidney Disease, Stage III	genitourinary	2576	263	2313	1.03135	0.549948	0.982173
	701.4	Keloid scar	dermatologic	2724	121	2603	0.959221	0.552296	0.982173
	495	Asthma	respiratory	2808	445	2363	0.977086	0.552765	0.982173
	198.2	Secondary malignancy of respiratory organs	neoplasms	2388	101	2287	1.04612	0.552968	0.982173
	722.6	Degeneration of intervertebral disc	musculoskeletal	2820	449	2371	0.976389	0.554083	0.982173
	585.1	Acute renal failure	genitourinary	2652	363	2289	1.02685	0.554838	0.982173
	458	Hypotension	circulatory system	2853	300	2553	0.972795	0.555938	0.982173
	735.1	Flat foot	musculoskeletal	2741	62	2679	1.05752	0.556639	0.982173
	153.3	Malignant neoplasm of rectum, rectosigmoid junction, and anus	neoplasms	2286	73	2213	0.948047	0.557193	0.982173
	261	Vitamin deficiency	endocrine/metabolic	2876	806	2070	0.981872	0.559678	0.982173
	568.1	Peritoneal adhesions (postoperative) (postinfection)	digestive	2780	123	2657	1.04066	0.562038	0.982173
	282.8	Other hemoglobinopathies	hematopoietic	2128	75	2053	0.950321	0.56337	0.982173
	619.4	Noninflammatory disorders of vagina	genitourinary	1620	288	1332	0.972156	0.563456	0.982173
	433.2	Occlusion of cerebral arteries	circulatory system	2806	160	2646	0.964157	0.56403	0.982173
	635.2	Antepartum hemorrhage, abruptio placentae, and placenta previa	pregnancy complications	1704	68	1636	0.946019	0.564411	0.982173
	415.11	Pulmonary embolism and infarction, acute	circulatory system	2845	50	2795	1.06296	0.564419	0.982173
	585.32	End stage renal disease	genitourinary	2484	166	2318	0.965093	0.565713	0.982173
	442	Other aneurysm	circulatory system	2698	145	2553	0.962517	0.566872	0.982173
	196	Radiotherapy	neoplasms	2520	667	1853	0.98056	0.567024	0.982173
	938	Dermatitis due to solar radiation	dermatologic	2178	60	2118	0.945006	0.567797	0.982173
	578	Gastrointestinal hemorrhage	digestive	2815	359	2456	1.02429	0.571394	0.982173
	418	Nonspecific chest pain	circulatory system	2978	832	2146	0.98255	0.572211	0.982173
	960.2	Allergy/adverse effect of penicillin	injuries & poisonings	2729	232	2497	0.971269	0.57525	0.982173
	628	Ovarian cyst	genitourinary	1197	144	1053	0.963257	0.575704	0.982173
	252.1	Hyperparathyroidism	endocrine/metabolic	2717	92	2625	1.04494	0.575803	0.982173
	381.1	Otitis media	sense organs	2828	101	2727	1.04351	0.57626	0.982173
	792	Abnormal Papanicolaou smear of cervix and cervical HPV	genitourinary	1434	163	1271	1.03543	0.577026	0.982173
	728.7	Fasciitis	musculoskeletal	2380	147	2233	1.03606	0.577308	0.982173
	370	Keratitis	sense organs	2404	66	2338	0.949657	0.583372	0.982173
	362.27	Drusen (degenerative) of retina	sense organs	2430	57	2373	0.944568	0.583502	0.982173
	348	Other conditions of brain	neurological	2769	151	2618	0.966774	0.592981	0.982173
	496.1	Emphysema	respiratory	2451	92	2359	1.04434	0.592986	0.982173
	653	Problems associated with amniotic cavity and membranes	pregnancy complications	1794	107	1687	0.959582	0.593815	0.982173
	656	Other perinatal conditions of fetus or newborn	pregnancy complications	2982	78	2904	0.953417	0.595099	0.982173
	427.3	Other specified cardiac dysrhythmias	circulatory system	2280	305	1975	0.974741	0.598115	0.982173
	382	Otalgia	sense organs	2853	128	2725	0.96477	0.599316	0.982173
	740	Osteoarthrosis	musculoskeletal	2982	748	2234	0.981921	0.600408	0.982173
	280.1	Iron deficiency anemias, unspecified or not due to blood loss	hematopoietic	2343	286	2057	0.975463	0.600494	0.982173
	418.1	Precordial pain	circulatory system	2404	83	2321	1.04516	0.600579	0.982173
	464	Acute sinusitis	respiratory	2365	209	2156	0.972168	0.60262	0.982173
	366	Cataract	sense organs	2982	634	2348	0.980205	0.605167	0.982173
	208	Benign neoplasm of colon	neoplasms	2927	623	2304	0.981877	0.60684	0.982173
	771.1	Swelling of limb	symptoms	2903	331	2572	0.977575	0.608191	0.982173
	456	Chronic venous insufficiency [CVI]	circulatory system	2458	78	2380	0.955311	0.608365	0.982173
	380.1	Otitis externa	sense organs	2795	86	2709	1.04246	0.610668	0.982173
	198.6	Secondary malignancy of bone	neoplasms	2361	72	2289	1.04604	0.610962	0.982173
	575.7	Other disorders of gallbladder	digestive	2753	102	2651	1.0393	0.611905	0.982173
	249	Secondary diabetes mellitus	endocrine/metabolic	1929	173	1756	0.968336	0.612817	0.982173
	420	Carditis	circulatory system	2902	152	2750	0.968535	0.613601	0.982173
	797	Shock	symptoms	2982	109	2873	1.03766	0.615605	0.982173
	720	Spinal stenosis	musculoskeletal	2651	231	2420	1.02685	0.615678	0.982173
	610.4	Benign neoplasm of breast	genitourinary	1385	75	1310	0.956266	0.615985	0.982173
	401.1	Essential hypertension	circulatory system	2974	1483	1491	1.01664	0.618822	0.982173
	701.1	Keratoderma, acquired	dermatologic	2710	114	2596	0.964541	0.618922	0.982173
	170.2	Cancer of connective tissue	neoplasms	2966	57	2909	1.05084	0.61919	0.982173
	495.2	Asthma with exacerbation	respiratory	2500	112	2388	1.03583	0.625396	0.982173
	255	Disorders of adrenal glands	endocrine/metabolic	2724	117	2607	0.965593	0.626089	0.982173
	965	Poisoning by analgesics, antipyretics, and antirheumatics	injuries & poisonings	2703	127	2576	0.967561	0.627293	0.982173
	529	Diseases and other conditions of the tongue	digestive	2768	50	2718	1.05257	0.627463	0.982173
	565	Anal and rectal conditions	digestive	2885	246	2639	0.976041	0.628677	0.982173
	272.12	Hyperglyceridemia	endocrine/metabolic	1638	151	1487	1.03322	0.630123	0.982173
	772.2	Spasm of muscle	symptoms	2879	111	2768	0.965882	0.631325	0.982173
	716	Other arthropathies	musculoskeletal	2894	401	2493	1.02052	0.633321	0.982173
	365	Glaucoma	sense organs	2722	338	2384	0.978346	0.633378	0.982173
	433.21	Cerebral artery occlusion, with cerebral infarction	circulatory system	2803	156	2647	0.970005	0.63416	0.982173
	577	Diseases of pancreas	digestive	2982	178	2804	0.97238	0.634533	0.982173
	470	Septal Deviations/Turbinate Hypertrophy	respiratory	1995	126	1869	1.03303	0.636602	0.982173
	429	Ill-defined descriptions and complications of heart disease	circulatory system	2868	435	2433	0.981355	0.637391	0.982173
	587	Kidney replaced by transpant	genitourinary	2417	99	2318	1.03664	0.639655	0.982173
	306	Other mental disorder	mental disorders	2439	860	1579	0.985065	0.640317	0.982173
	368.2	Diplopia and disorders of binocular vision	sense organs	2684	60	2624	0.955001	0.641278	0.982173
	941	Adverse reaction to serum or vaccine	injuries & poisonings	2160	75	2085	0.958976	0.642067	0.982173
	625.1	Dyspareunia	genitourinary	1681	51	1630	1.05021	0.643388	0.982173
	740.2	Osteoarthrosis, generalized	musculoskeletal	2665	101	2564	0.963569	0.64405	0.982173
	694	Dyschromia and Vitiligo	dermatologic	2718	363	2355	0.980474	0.645155	0.982173
	506	Empyema and pneumothorax	respiratory	2683	180	2503	1.02718	0.648741	0.982173
	411.4	Coronary atherosclerosis	circulatory system	2920	524	2396	0.981529	0.651027	0.982173
	365.2	Primary angle-closure glaucoma	sense organs	2445	51	2394	0.95179	0.652951	0.982173
	472	Chronic pharyngitis and nasopharyngitis	respiratory	2076	205	1871	1.02494	0.654061	0.982173
	361	Retinal detachments and defects	sense organs	2456	64	2392	0.957499	0.65447	0.982173
	598	Abnormal findings on examination of urine	genitourinary	2982	142	2840	0.971569	0.655417	0.982173
	427.8	Sinoatrial node dysfunction (Bradycardia)	circulatory system	2100	88	2012	1.03856	0.656196	0.982173
	275.5	Disorders of calcium/phosphorus metabolism	endocrine/metabolic	2832	214	2618	0.976414	0.657329	0.982173
	251.1	Hypoglycemia	endocrine/metabolic	1671	52	1619	0.95333	0.657997	0.982173
	457.3	Encounter for long-term (current) use of aspirin	circulatory system	2528	440	2088	0.981231	0.659138	0.982173
	627.22	Need for Hormone replacement therapy (postmenopausal)	genitourinary	1123	102	1021	0.966352	0.661106	0.982173
	478	Throat pain	respiratory	1948	78	1870	0.962666	0.662346	0.982173
	443.7	Peripheral angiopathy in diseases classified elsewhere	circulatory system	2614	52	2562	0.952609	0.662427	0.982173
	694.2	Other dyschromia	dermatologic	2710	355	2355	0.981329	0.662513	0.982173
	306.9	Tension headache	mental disorders	2136	68	2068	1.04095	0.664783	0.982173
	291	Other specified nonpsychotic and/or transient mental disorders	mental disorders	2760	122	2638	0.969716	0.665485	0.982173
	550	Abdominal hernia	digestive	2982	287	2695	1.02054	0.665878	0.982173
	153	Colorectal cancer	neoplasms	2331	121	2210	0.969431	0.666221	0.982173
	240	Simple and unspecified goiter	endocrine/metabolic	2357	101	2256	0.967331	0.666658	0.982173
	193	Thyroid cancer	neoplasms	2918	71	2847	0.962032	0.668116	0.982173
	172	Skin cancer	neoplasms	2799	78	2721	1.03668	0.673586	0.982173
	574	Cholelithiasis and cholecystitis	digestive	2872	261	2611	0.979317	0.673588	0.982173
	649.1	Diabetes or abnormal glucose tolerance complicating pregnancy	pregnancy complications	1715	90	1625	0.96493	0.673797	0.982173
	429.1	Heart transplant/surgery	circulatory system	2748	94	2654	0.966855	0.674139	0.982173
	788	Syncope and collapse	symptoms	2982	216	2766	0.977997	0.675994	0.982173
	695.7	Prurigo and Lichen	dermatologic	2438	63	2375	0.959968	0.677013	0.982173
	185	Cancer of prostate	neoplasms	940	85	855	1.04125	0.677095	0.982173
	772	Symptoms of the muscles	symptoms	2804	80	2724	1.03602	0.677097	0.982173
	715	Other inflammatory spondylopathies	musculoskeletal	2772	102	2670	0.969008	0.677301	0.982173
	741.4	Joint effusions	musculoskeletal	2883	262	2621	1.02067	0.677573	0.982173
	473	Diseases of the larynx and vocal cords	respiratory	2087	227	1860	0.977922	0.677607	0.982173
	610	Benign mammary dysplasias	genitourinary	1493	188	1305	0.976097	0.677937	0.982173
	740.1	Osteoarthritis; localized	musculoskeletal	2954	578	2376	0.984545	0.678065	0.982173
	737.3	Kyphoscoliosis and scoliosis	musculoskeletal	2755	86	2669	1.03428	0.678404	0.982173
	721	Spondylosis and allied disorders	musculoskeletal	2786	420	2366	1.01713	0.680144	0.982173
	626.2	Dysmenorrhea	genitourinary	1122	62	1060	0.96085	0.682522	0.982173
	790.6	Other abnormal blood chemistry	symptoms	2930	689	2241	0.986627	0.682699	0.982173
	614.52	Vaginitis and vulvovaginitis	genitourinary	1713	144	1569	1.02687	0.683005	0.982173
	272	Disorders of lipoid metabolism	endocrine/metabolic	2982	1557	1425	0.986922	0.683464	0.982173
	590	Pyelonephritis	genitourinary	2367	66	2301	0.962659	0.683498	0.982173
	246.7	Abnormal results of function study of thyroid	endocrine/metabolic	2359	121	2238	0.971546	0.684329	0.982173
	577.3	Cyst and pseudocyst of pancreas	digestive	2931	75	2856	0.964709	0.685725	0.982173
	327.3	Sleep apnea	neurological	2633	427	2206	1.01667	0.686019	0.982173
	411	Ischemic Heart Disease	circulatory system	2957	584	2373	0.984314	0.687284	0.982173
	715.1	Sacroiliitis NEC	musculoskeletal	2741	62	2679	0.9618	0.687464	0.982173
	275.51	Hypocalcemia	endocrine/metabolic	2755	108	2647	0.970752	0.687757	0.982173
	496.2	Chronic bronchitis	respiratory	2440	54	2386	0.959272	0.68857	0.982173
	535.9	Gastritis and duodenitis, NOS	digestive	2749	134	2615	0.973572	0.689772	0.982173
	327.41	Organic or persistent insomnia	neurological	2356	124	2232	1.02822	0.690858	0.982173
	350.2	Abnormality of gait	neurological	2831	194	2637	1.02337	0.690932	0.982173
	411.3	Angina pectoris	circulatory system	2638	175	2463	1.02541	0.692856	0.982173
	613.5	Mastodynia	genitourinary	2913	140	2773	1.02587	0.693614	0.982173
	649	Other conditions or status of the mother complicating pregnancy, childbirth, or the puerperium	pregnancy complications	1784	203	1581	0.976399	0.695947	0.982173
	348.2	Cerebral edema and compression of brain	neurological	2706	71	2635	0.965258	0.696327	0.982173
	977	Personal history of allergy to medicinal agents	injuries & poisonings	2801	333	2468	1.01725	0.696452	0.982173
	367.2	Astigmatism	sense organs	2808	158	2650	0.976243	0.696727	0.982173
	618	Genital prolapse	genitourinary	1816	56	1760	1.04013	0.696973	0.982173
	229	Benign neoplasm of unspecified sites	neoplasms	2982	71	2911	0.965642	0.697682	0.982173
	585	Renal failure	genitourinary	2851	598	2253	1.01442	0.698864	0.982173
	690.1	Seborrheic dermatitis	dermatologic	2503	126	2377	0.973912	0.702865	0.982173
	531.4	Peptic ulcer, site unspecified	digestive	2937	112	2825	0.972733	0.704259	0.982173
	136	Other infectious and parasitic diseases	infectious diseases	2967	324	2643	0.983402	0.705077	0.982173
	277.4	Disorders of bilirubin excretion	endocrine/metabolic	2882	76	2806	1.03335	0.705485	0.982173
	514	Abnormal findings examination of lungs	respiratory	2944	901	2043	0.988037	0.705746	0.982173
	690	Erythematosquamous dermatosis	dermatologic	2504	129	2375	0.974449	0.705974	0.982173
	272.1	Hyperlipidemia	endocrine/metabolic	2976	1550	1426	0.988036	0.709778	0.982736
	835	Internal derangement of knee	injuries & poisonings	2926	95	2831	1.02913	0.711674	0.982736
	401	Hypertension	circulatory system	2982	1502	1480	1.0123	0.713079	0.982736
	327.32	Obstructive sleep apnea	neurological	2563	345	2218	1.01659	0.71474	0.982736
	571	Chronic liver disease and cirrhosis	digestive	2748	574	2174	1.0131	0.716976	0.982736
	217.1	Nevus, non-neoplastic	neoplasms	2555	98	2457	0.972199	0.717853	0.982736
	198	Secondary malignant neoplasm	neoplasms	2570	319	2251	1.01641	0.719733	0.982736
	990	Effects radiation NOS	injuries & poisonings	2830	212	2618	1.01947	0.720357	0.982736
	655	Known or suspected fetal abnormality affecting management of mother	pregnancy complications	1816	184	1632	1.02243	0.721893	0.982736
	270	Disorders of protein plasma/amino-acid transport and metabolism	endocrine/metabolic	2751	84	2667	0.971202	0.724796	0.982736
	528	Diseases of the oral soft tissues, excluding lesions specific for gingiva and tongue	digestive	2894	190	2704	1.01976	0.72485	0.982736
	781	Symptoms involving nervous and musculoskeletal systems	symptoms	2960	259	2701	1.01735	0.726534	0.982736
	737	Curvature of spine	musculoskeletal	2772	109	2663	0.974729	0.726787	0.982736
	440.2	Atherosclerosis of the extremities	circulatory system	2614	53	2561	1.03865	0.729665	0.982736
	714	Rheumatoid arthritis and other inflammatory polyarthropathies	musculoskeletal	2794	128	2666	0.976855	0.729855	0.982736
	275.6	Hypercalcemia	endocrine/metabolic	2779	110	2669	1.02544	0.732659	0.982736
	560.4	Other intestinal obstruction	digestive	2515	63	2452	0.967172	0.732907	0.982736
	706.2	Sebaceous cyst	dermatologic	2693	188	2505	1.01934	0.733057	0.982736
	281	Other deficiency anemia	hematopoietic	2158	98	2060	1.027	0.737522	0.982736
	727.1	Synovitis and tenosynovitis	musculoskeletal	2518	301	2217	1.01556	0.73822	0.982736
	272.13	Mixed hyperlipidemia	endocrine/metabolic	1964	477	1487	1.01494	0.738324	0.982736
	379.9	Pain, swelling or discharge of eye	sense organs	2436	150	2286	0.979135	0.738389	0.982736
	345	Epilepsy, recurrent seizures, convulsions	neurological	2731	96	2635	1.0265	0.739488	0.982736
	527.7	Disturbance of salivary secretion	digestive	2785	64	2721	0.969222	0.740518	0.982736
	458.2	Iatrogenic hypotension	circulatory system	2712	69	2643	1.03072	0.741452	0.982736
	216.1	Screening for malignant neoplasms of the skin	neoplasms	2593	234	2359	0.983078	0.741466	0.982736
	275.53	Disorders of phosphorus metabolism	endocrine/metabolic	2771	127	2644	1.02271	0.743698	0.982736
	519	Other diseases of respiratory system, not elsewhere classified	respiratory	2980	317	2663	0.985515	0.744295	0.982736
	654	Other and unspecified complications of birth; puerperium affecting management of mother	pregnancy complications	1799	186	1613	1.0199	0.745248	0.982736
	395.1	Nonrheumatic mitral valve disorders	circulatory system	2742	177	2565	0.980816	0.745942	0.982736
	611.11	Mammographic microcalcification	genitourinary	2538	76	2462	0.97198	0.746013	0.982736
	588	Disorders resulting from impaired renal function	genitourinary	2453	135	2318	1.02218	0.746219	0.982736
	428.3	Heart failure with reduced EF [Systolic or combined heart failure]	circulatory system	2797	124	2673	1.02304	0.747372	0.982736
	729	Other disorders of soft tissues	musculoskeletal	2398	346	2052	0.985939	0.747723	0.982736
	170	Cancer of bone and connective tissue	neoplasms	2982	78	2904	1.02795	0.748427	0.982736
	575.9	Nonspecific abnormal findings on radiological and other examination of biliary tract	digestive	2723	56	2667	1.03251	0.751539	0.982736
	695	Erythematous conditions	dermatologic	2572	215	2357	0.983161	0.753162	0.982736
	172.2	Other non-epithelial cancer of skin	neoplasms	2790	67	2723	1.02901	0.754995	0.982736
	741	Symptoms and disorders of the joints	musculoskeletal	2962	398	2564	1.0128	0.754996	0.982736
	536	Disorders of function of stomach	digestive	2802	256	2546	0.984785	0.755928	0.982736
	589	Abnormal results of function study of kidney	genitourinary	2368	53	2315	0.967826	0.757421	0.982736
	740.11	Osteoarthrosis, localized, primary	musculoskeletal	2948	571	2377	0.988515	0.758859	0.982736
	611.1	Abnormal mammogram	genitourinary	2786	390	2396	1.01325	0.759611	0.982736
	743.9	Osteopenia or other disorder of bone and cartilage	musculoskeletal	2851	530	2321	1.01194	0.760567	0.982736
	963	Poisoning by primarily systemic agents	injuries & poisonings	2746	184	2562	1.01744	0.761123	0.982736
	394.2	Mitral valve disease	circulatory system	2670	74	2596	0.973349	0.761174	0.982736
	288.11	Neutropenia	hematopoietic	2405	202	2203	1.01676	0.765619	0.985515
	218	Benign neoplasm of uterus	neoplasms	1712	303	1409	1.01411	0.766032	0.985515
	218.1	Uterine leiomyoma	neoplasms	1712	302	1410	1.01404	0.767427	0.985515
	428.2	Heart failure NOS	circulatory system	2777	104	2673	0.977446	0.768104	0.985515
	195.1	Malignant neoplasm, other	neoplasms	2698	415	2283	0.988112	0.770445	0.985722
	696	Psoriasis and related disorders	dermatologic	2427	105	2322	1.02199	0.772523	0.985722
	721.1	Spondylosis without myelopathy	musculoskeletal	2781	409	2372	1.01212	0.772877	0.985722
	339	Other headache syndromes	neurological	2846	507	2339	1.01063	0.773491	0.985722
	215	Other benign neoplasm of connective and other soft tissue	neoplasms	2911	166	2745	0.982884	0.775209	0.985722
	611	Abnormal findings on mammogram or breast exam	genitourinary	2895	529	2366	1.01104	0.77646	0.985722
	479	Other upper respiratory disease	respiratory	2292	458	1834	1.01111	0.777543	0.985722
	395.3	Nonrheumatic tricuspid valve disorders	circulatory system	2665	92	2573	0.97755	0.777827	0.985722
	386.2	Peripheral or central vertigo	sense organs	2581	109	2472	0.979449	0.779353	0.985722
	507	Pleurisy; pleural effusion	respiratory	2840	472	2368	1.0109	0.781398	0.985722
	395	Heart valve disorders	circulatory system	2872	343	2529	1.01247	0.781409	0.985722
	859	Complication due to other implant and internal device	injuries & poisonings	2895	61	2834	0.973784	0.785389	0.985911
	599.8	Other symptoms involving urinary system	genitourinary	2324	107	2217	0.979783	0.785714	0.985911
	573.5	Jaundice (not of newborn)	digestive	2368	92	2276	0.978947	0.786167	0.985911
	276	Disorders of fluid, electrolyte, and acid-base balance	endocrine/metabolic	2962	698	2264	1.00901	0.790177	0.985911
	743.13	Other specified osteoporosis	musculoskeletal	2554	68	2486	1.0251	0.790931	0.985911
	180.3	Cervical intraepithelial neoplasia [CIN] [Cervical dysplasia]	neoplasms	1368	68	1300	1.02495	0.791685	0.985911
	288	Diseases of white blood cells	hematopoietic	2452	322	2130	1.01197	0.792196	0.985911
	285	Other anemias	hematopoietic	2889	1002	1887	1.0079	0.792694	0.985911
	599.9	Other abnormality of urination	genitourinary	2341	125	2216	1.01779	0.799035	0.985911
	386	Vertiginous syndromes and other disorders of vestibular system	sense organs	2625	156	2469	0.984379	0.80089	0.985911
	275	Disorders of mineral metabolism	endocrine/metabolic	2982	383	2599	0.989673	0.802911	0.985911
	285.21	Anemia in chronic kidney disease	hematopoietic	2217	165	2052	1.01572	0.805032	0.985911
	433.5	Cerebral aneurysm	circulatory system	2703	52	2651	0.97436	0.805632	0.985911
	198.1	Secondary malignancy of lymph nodes	neoplasms	2437	176	2261	0.9857	0.806341	0.985911
	519.8	Other diseases of respiratory system, NEC	respiratory	2936	158	2778	1.01502	0.808094	0.985911
	669	Complications of labor and delivery NEC	pregnancy complications	1816	70	1746	0.977626	0.808486	0.985911
	368.4	Visual field defects	sense organs	2673	50	2623	0.974444	0.809919	0.985911
	440	Atherosclerosis	circulatory system	2773	315	2458	1.01191	0.811173	0.985911
	447.7	Aortic ectasia	circulatory system	2623	69	2554	0.977617	0.813318	0.985911
	338.1	Acute pain	neurological	2524	659	1865	1.00816	0.813771	0.985911
	279.7	Other immunological findings	endocrine/metabolic	2819	253	2566	0.988623	0.816551	0.985911
	980	Encounter for long-term (current) use of antibiotics	infectious diseases	2982	75	2907	0.979884	0.817956	0.985911
	578.2	Blood in stool	digestive	2637	161	2476	1.01421	0.819204	0.985911
	696.4	Psoriasis	dermatologic	2419	96	2323	1.01805	0.819842	0.985911
	516	Abnormal sputum	respiratory	2982	91	2891	0.982043	0.820796	0.985911
	503	Pulmonary congestion and hypostasis	respiratory	2694	197	2497	1.0129	0.821167	0.985911
	721.8	Other allied disorders of spine	musculoskeletal	2489	54	2435	0.976715	0.821207	0.985911
	535	Gastritis and duodenitis	digestive	2869	326	2543	0.989993	0.821966	0.985911
	288.1	Decreased white blood cell count	hematopoietic	2572	389	2183	0.990745	0.823306	0.985911
	477	Epistaxis or throat hemorrhage	respiratory	1990	127	1863	1.01556	0.824165	0.985911
	614.5	Inflammatory disease of cervix, vagina, and vulva	genitourinary	1751	241	1510	0.988632	0.826269	0.985911
	579.8	Nonspecific abnormal findings in stool contents	digestive	2624	152	2472	0.986259	0.827846	0.985911
	261.2	Vitamin B-complex deficiencies	endocrine/metabolic	2236	145	2091	0.986092	0.829739	0.985911
	686	Other local infections of skin and subcutaneous tissue	dermatologic	2743	175	2568	0.987578	0.832338	0.985911
	282	Hereditary hemolytic anemias	hematopoietic	2143	92	2051	0.983307	0.832351	0.985911
	800	Fracture of lower limb	injuries & poisonings	2835	93	2742	0.983487	0.833744	0.985911
	586	Other disorders of the kidney and ureters	genitourinary	2712	530	2182	1.00803	0.836055	0.985911
	727	Other disorders of synovium, tendon, and bursa	musculoskeletal	2675	470	2205	0.992109	0.836596	0.985911
	225	Benign neoplasm of brain and other parts of nervous system	neoplasms	2941	86	2855	0.983283	0.83713	0.985911
	173	Neoplasm of uncertain behavior of skin	neoplasms	2952	226	2726	1.0106	0.838597	0.985911
	198.3	Secondary malignant neoplasm of digestive systems	neoplasms	2357	70	2287	0.98174	0.839033	0.985911
	411.8	Other chronic ischemic heart disease, unspecified	circulatory system	2582	120	2462	0.984842	0.839772	0.985911
	293.1	Swelling, mass, or lump in head and neck [Space-occupying lesion, intracranial NOS]	mental disorders	2941	246	2695	0.989959	0.84015	0.985911
	626.14	Irregular menstrual bleeding	genitourinary	1125	65	1060	0.980905	0.840584	0.985911
	624	Symptoms involving female genital tract	genitourinary	1689	135	1554	1.01367	0.840677	0.985911
	454.1	Varicose veins of lower extremity	circulatory system	2469	76	2393	0.982315	0.84076	0.985911
	716.9	Arthropathy NOS	musculoskeletal	2886	392	2494	1.00869	0.840973	0.985911
	395.6	Heart valve replaced	circulatory system	2659	70	2589	1.01854	0.842089	0.985911
	751.2	Congenital anomalies of urinary system	congenital anomalies	2925	83	2842	1.01677	0.842242	0.985911
	735	Acquired foot deformities	musculoskeletal	2874	302	2572	0.991017	0.843986	0.985911
	426.9	Cardiac pacemaker/device in situ	circulatory system	2128	122	2006	0.985412	0.844825	0.985911
	714.1	Rheumatoid arthritis	musculoskeletal	2763	81	2682	0.983798	0.84616	0.985911
	454.11	Varicose veins of lower extremity, symptomtic	circulatory system	2446	51	2395	1.02089	0.848327	0.985911
	338	Pain	neurological	2982	1184	1798	1.00536	0.851565	0.985911
	840.2	Rotator cuff (capsule) sprain	injuries & poisonings	2637	53	2584	0.980683	0.852133	0.985911
	963.1	Antineoplastic and immunosuppressive drugs causing adverse effects	injuries & poisonings	2743	178	2565	1.01078	0.852695	0.985911
	742	Derangement of joint, non-traumatic	musculoskeletal	2776	75	2701	1.01623	0.854154	0.985911
	174	Breast cancer	neoplasms	2804	196	2608	1.01045	0.855122	0.985911
	803	Fracture of upper limb	injuries & poisonings	2826	76	2750	0.984479	0.856415	0.985911
	585.3	Chronic renal failure [CKD]	genitourinary	2721	438	2283	1.00754	0.856465	0.985911
	687.1	Rash and other nonspecific skin eruption	dermatologic	2751	590	2161	0.993744	0.857956	0.985911
	420.2	Pericarditis	circulatory system	2884	120	2764	0.987448	0.858506	0.985911
	912	Insect bite	injuries & poisonings	2976	87	2889	1.01456	0.859469	0.985911
	440.9	Atherosclerosis of aorta	circulatory system	2730	257	2473	1.00963	0.860153	0.985911
	965.1	Opiates and related narcotics causing adverse effects in therapeutic use	injuries & poisonings	2702	132	2570	1.01172	0.860798	0.985911
	573.7	Abnormal results of function study of liver	digestive	2457	188	2269	0.990226	0.862227	0.985911
	619.2	Disorders of uterus, NEC	genitourinary	1546	100	1446	1.01305	0.865297	0.985911
	613.8	Other specified disorders of breast	genitourinary	2827	89	2738	0.986457	0.867233	0.985911
	550.2	Diaphragmatic hernia	digestive	2913	190	2723	0.99078	0.870583	0.985911
	327	Sleep disorders	neurological	2809	626	2183	1.00559	0.871563	0.985911
	345.3	Convulsions	neurological	2727	89	2638	1.01321	0.872049	0.985911
	681	Superficial cellulitis and abscess	dermatologic	2906	264	2642	0.992254	0.872955	0.985911
	585.31	Renal dialysis	genitourinary	2462	160	2302	1.01001	0.873245	0.985911
	197	Chemotherapy	neoplasms	2680	946	1734	0.995074	0.873464	0.985911
	442.1	Aortic aneurysm	circulatory system	2652	92	2560	0.986783	0.873543	0.985911
	416	Cardiomegaly	circulatory system	2929	354	2575	0.993021	0.874163	0.985911
	433.3	Cerebral ischemia	circulatory system	2846	227	2619	1.00852	0.874711	0.985911
	281.9	Deficiency anemias	hematopoietic	2131	71	2060	0.985489	0.87536	0.985911
	741.2	Stiffness of joint	musculoskeletal	2788	83	2705	0.987578	0.881516	0.985911
	473.4	Voice disturbance	respiratory	2040	173	1867	0.991115	0.882847	0.985911
	317	Alcohol-related disorders	mental disorders	2849	93	2756	1.01167	0.883926	0.985911
	217	Vascular hamartomas and non-neoplastic nevi	neoplasms	2561	105	2456	0.989113	0.884504	0.985911
	396	Abnormal heart sounds	circulatory system	2810	239	2571	0.992581	0.885071	0.985911
	593.1	Gross hematuria	genitourinary	2389	91	2298	1.01167	0.885206	0.985911
	480.11	Pneumococcal pneumonia	respiratory	2622	57	2565	1.01467	0.885682	0.985911
	585.2	Renal failure NOS	genitourinary	2383	64	2319	1.01359	0.888551	0.985911
	743.2	Pathologic fracture	musculoskeletal	2541	62	2479	1.01373	0.889506	0.985911
	608	Other disorders of male genital organs	genitourinary	872	73	799	1.01314	0.890517	0.985911
	8.5	Bacterial enteritis	infectious diseases	2922	142	2780	1.00882	0.89204	0.985911
	706	Diseases of sebaceous glands	dermatologic	2929	463	2466	0.994917	0.893843	0.985911
	318	Tobacco use disorder	mental disorders	2919	633	2286	0.995298	0.895591	0.985911
	513.3	Hypoventilation	respiratory	2966	53	2913	1.01375	0.895999	0.985911
	195	Cancer, suspected or other	neoplasms	2732	451	2281	1.00517	0.89649	0.985911
	575.2	Obstruction of bile duct	digestive	2749	70	2679	1.01162	0.897508	0.985911
	704.1	Alopecia	dermatologic	2762	154	2608	1.00801	0.897801	0.985911
	372	Disorders of conjunctiva	sense organs	2499	162	2337	0.992359	0.901875	0.985911
	531.2	Gastric ulcer	digestive	2919	97	2822	0.990425	0.90202	0.985911
	654.1	Abnormality of organs and soft tissues of pelvis complicating pregnancy, childbirth, or the puerperium	pregnancy complications	1770	52	1718	1.01293	0.902966	0.985911
	743	Osteoporosis, osteopenia and pathological fracture	musculoskeletal	2982	684	2298	0.995594	0.90334	0.985911
	742.9	Other derangement of joint	musculoskeletal	2761	51	2710	0.987218	0.903831	0.985911
	994.1	Systemic inflammatory response syndrome (SIRS)	injuries & poisonings	2846	58	2788	0.988091	0.904134	0.985911
	504	Other alveolar and parietoalveolar pneumonopathy	respiratory	2622	59	2563	1.01192	0.90474	0.985911
	571.8	Liver abscess and sequelae of chronic liver disease	digestive	2399	111	2288	0.991601	0.908593	0.985911
	225.1	Benign neoplasm of brain, cranial nerves, meninges	neoplasms	2933	75	2858	1.01005	0.908751	0.985911
	276.6	Fluid overload	endocrine/metabolic	2506	148	2358	1.00753	0.909503	0.985911
	228	Hemangioma and lymphangioma, any site	neoplasms	2982	219	2763	0.994054	0.91037	0.985911
	962.1	Adrenal cortical steroids causing adverse effects in therapeutic use	injuries & poisonings	2686	59	2627	1.01103	0.911604	0.985911
	961.1	Poisoning/allergy of sulfonamides	injuries & poisonings	2690	125	2565	0.992472	0.911652	0.985911
	738	Other acquired musculoskeletal deformity	musculoskeletal	2763	116	2647	1.00784	0.91317	0.985911
	366.2	Senile cataract	sense organs	2805	447	2358	1.00465	0.914108	0.985911
	459.1	Hemorrhage NOS	circulatory system	2710	53	2657	0.988941	0.914209	0.985911
	285.1	Acute posthemorrhagic anemia	hematopoietic	2308	335	1973	1.00465	0.917349	0.986812
	939	Atopic/contact dermatitis due to other or unspecified	dermatologic	2738	639	2099	0.996472	0.917436	0.986812
	574.1	Cholelithiasis	digestive	2841	226	2615	1.00524	0.920939	0.988137
	300.4	Dysthymic disorder	mental disorders	2149	68	2081	1.00898	0.923824	0.988137
	317.1	Alcoholism	mental disorders	2841	77	2764	0.992013	0.926583	0.988137
	327.4	Insomnia	neurological	2651	448	2203	1.00354	0.929327	0.988137
	427.12	Paroxysmal ventricular tachycardia	circulatory system	2087	83	2004	1.00749	0.931427	0.988137
	427.11	Paroxysmal supraventricular tachycardia	circulatory system	2118	111	2007	1.00634	0.932914	0.988137
	79.9	Viremia, NOS	infectious diseases	2127	90	2037	1.00663	0.933965	0.988137
	269	Proteinuria	endocrine/metabolic	2927	253	2674	0.995972	0.935211	0.988137
	276.4	Acid-base balance disorder	endocrine/metabolic	2568	218	2350	0.995603	0.935728	0.988137
	696.41	Psoriasis vulgaris	dermatologic	2417	94	2323	1.00639	0.93605	0.988137
	284.1	Pancytopenia	hematopoietic	2182	129	2053	1.00552	0.936789	0.988137
	571.5	Other chronic nonalcoholic liver disease	digestive	2738	560	2178	1.00283	0.937914	0.988137
	38.3	Bacteremia	infectious diseases	2589	71	2518	1.00707	0.937934	0.988137
	851	Complications of transplants and reattached limbs	injuries & poisonings	2901	102	2799	0.994087	0.93825	0.988137
	395.2	Nonrheumatic aortic valve disorders	circulatory system	2748	175	2573	1.00458	0.940947	0.988137
	569.2	Gastrointestinal complications	digestive	2757	54	2703	0.992405	0.941374	0.988137
	288.2	Elevated white blood cell count	hematopoietic	2422	276	2146	0.996486	0.942174	0.988137
	588.2	Secondary hyperparathyroidism (of renal origin)	genitourinary	2450	132	2318	1.00491	0.943254	0.988137
	624.9	stress incontinence, female	genitourinary	1718	74	1644	0.993824	0.94423	0.988137
	555	Inflammatory bowel disease and other gastroenteritis and colitis	digestive	2514	63	2451	1.00675	0.9443	0.988137
	174.1	Breast cancer [female]	neoplasms	1636	190	1446	0.995968	0.944445	0.988137
	443	Peripheral vascular disease	circulatory system	2723	174	2549	1.00424	0.945019	0.988137
	200	Myeloproliferative disease	neoplasms	2922	100	2822	1.00498	0.947732	0.988773
	516.1	Hemoptysis	respiratory	2982	78	2904	1.00549	0.949144	0.988773
	427.6	Premature beats	circulatory system	2169	163	2006	0.996083	0.950303	0.988773
	379.2	Disorders of vitreous body	sense organs	2572	273	2299	1.00304	0.951158	0.988773
	596.5	Functional disorders of bladder	genitourinary	2890	95	2795	0.995465	0.953418	0.988773
	292.1	Aphasia/speech disturbance	mental disorders	2732	81	2651	1.00495	0.953897	0.988773
	276.41	Acidosis	endocrine/metabolic	2546	192	2354	0.99668	0.954016	0.988773
	425.2	Secondary/extrinsic cardiomyopathies	circulatory system	2856	54	2802	1.0056	0.957373	0.990609
	149	Cancer of larynx, pharynx, nasal cavities	neoplasms	2966	51	2915	1.00556	0.958189	0.990609
	228.1	Hemangioma of skin and subcutaneous tissue	neoplasms	2939	133	2806	0.996836	0.961973	0.993277
	751.21	Cystic kidney disease	congenital anomalies	2918	70	2848	0.99589	0.96388	0.993418
	564.9	Personal history of diseases of digestive system	digestive	2564	253	2311	1.00225	0.964519	0.993418
	198.4	Secondary malignant neoplasm of liver	neoplasms	2375	86	2289	0.996554	0.96632	0.994033
	174.11	Malignant neoplasm of female breast	neoplasms	1634	188	1446	0.997909	0.971328	0.994766
	595	Hydronephrosis	genitourinary	2848	78	2770	0.996987	0.971918	0.994766
	292.4	Altered mental status	mental disorders	2769	132	2637	1.00239	0.972351	0.994766
	110.12	Althete's foot	infectious diseases	2647	70	2577	0.99685	0.972801	0.994766
	564.1	Irritable Bowel Syndrome	digestive	2552	97	2455	0.997384	0.973062	0.994766
	795.8	Abnormal tumor markers	symptoms	2978	54	2924	0.99682	0.975294	0.994955
	457	Encounter for long-term (current) use of anticoagulants, antithrombotics, aspirin	circulatory system	2531	461	2070	0.998705	0.975659	0.994955
	284	Aplastic anemia	hematopoietic	2187	134	2053	0.998126	0.978033	0.995506
	459.7	Blood vessel replaced	circulatory system	2700	100	2600	0.99813	0.980445	0.995506
	636	Early or threatened labor; hemorrhage in early pregnancy	pregnancy complications	1742	110	1632	1.00175	0.981764	0.995506
	244.1	Secondary hypothyroidism	endocrine/metabolic	2371	120	2251	0.99843	0.98265	0.995506
	41.1	Staphylococcus infections	infectious diseases	2574	62	2512	0.997952	0.983121	0.995506
	751	Genitourinary congenital anomalies	congenital anomalies	2935	99	2836	0.998493	0.984316	0.995506
	747.1	Cardiac congenital anomalies	congenital anomalies	2960	120	2840	1.00129	0.985278	0.995506
	426.91	Cardiac pacemaker in situ	circulatory system	2108	99	2009	1.00136	0.986883	0.995506
	483	Acute bronchitis and bronchiolitis	respiratory	2699	140	2559	1.00106	0.987059	0.995506
	681.1	Cellulitis and abscess of fingers/toes	dermatologic	2730	69	2661	1.00114	0.990029	0.997002
	960	Poisoning by antibiotics	injuries & poisonings	2784	361	2423	0.999576	0.992063	0.997002
	798	Malaise and fatigue	symptoms	2982	765	2217	1.00031	0.992168	0.997002
	296.1	Bipolar	mental disorders	2130	50	2080	0.99931	0.994879	0.997092
	433.31	Transient cerebral ischemia	circulatory system	2824	190	2634	1.00035	0.995238	0.997092
	619.1	Noninflammatory disorders of ovary, fallopian tube, and broad ligament	genitourinary	1533	80	1453	1.00044	0.995883	0.997092
	327.1	Hypersomnia	neurological	2347	119	2228	0.999754	0.99727	0.99727

## Sheet: STab2e. PheWAS_SAS
	Supplementary Table 2e. PheWAS results of Alzheimer's Disease polygenic risk score in the full South Asian ancestry sample (N = 548)
	phenotype	description	group	n_total	n_cases	n_controls	OR	raw-p	fdr-adj-p
	285.1	Acute posthemorrhagic anemia	hematopoietic	395	62	333	0.69916	0.000521241	0.106854
	280	Iron deficiency anemias	hematopoietic	447	107	340	0.775526	0.00207198	0.212378
	280.1	Iron deficiency anemias, unspecified or not due to blood loss	hematopoietic	442	102	340	0.791793	0.00532034	0.363556
	285	Other anemias	hematopoietic	526	212	314	0.839171	0.00834104	0.427478
	261	Vitamin deficiency	endocrine/metabolic	522	181	341	0.845737	0.0139378	0.571451
	783	Fever of unknown origin	symptoms	548	98	450	0.825671	0.0205296	0.63673
	350	Abnormal movement	neurological	542	65	477	0.794528	0.021742	0.63673
	261.4	Vitamin D deficiency	endocrine/metabolic	509	167	342	0.853811	0.0250101	0.640884
	285.2	Anemia of chronic disease	hematopoietic	398	53	345	0.794917	0.0322138	0.727458
	198	Secondary malignant neoplasm	neoplasms	493	56	437	0.79832	0.0354857	0.727458
	599	Other symptoms/disorders or the urinary system	genitourinary	542	167	375	0.873329	0.0490798	0.850976
	288.2	Elevated white blood cell count	hematopoietic	477	67	410	0.83043	0.0512925	0.850976
	733	Other disorders of bone and cartilage	musculoskeletal	504	76	428	1.1887	0.0600831	0.850976
	300	Anxiety disorders	mental disorders	489	166	323	1.14177	0.0635162	0.850976
	276.5	Hypovolemia	endocrine/metabolic	494	61	433	0.836278	0.0787134	0.850976
	371	Inflammation of the eye	sense organs	504	60	444	0.842011	0.0863724	0.850976
	798	Malaise and fatigue	symptoms	548	168	380	0.891602	0.0888209	0.850976
	275	Disorders of mineral metabolism	endocrine/metabolic	548	66	482	0.849475	0.0900539	0.850976
	939	Atopic/contact dermatitis due to other or unspecified	dermatologic	505	109	396	0.875863	0.0906397	0.850976
	38	Septicemia	infectious diseases	508	57	451	0.841567	0.101607	0.850976
	508	Pulmonary collapse; interstitial and compensatory emphysema	respiratory	526	93	433	0.865701	0.102284	0.850976
	994	Sepsis and SIRS	injuries & poisonings	548	55	493	0.843689	0.103592	0.850976
	977	Personal history of allergy to medicinal agents	injuries & poisonings	512	66	446	0.85324	0.104505	0.850976
	687.1	Rash and other nonspecific skin eruption	dermatologic	505	98	407	0.875444	0.105844	0.850976
	278.1	Obesity	endocrine/metabolic	492	79	413	1.15567	0.106346	0.850976
	740	Osteoarthrosis	musculoskeletal	548	129	419	1.13408	0.11125	0.850976
	949	Allergies, other	injuries & poisonings	450	83	367	0.870653	0.116377	0.850976
	241	Nontoxic nodular goiter	endocrine/metabolic	449	61	388	0.853428	0.120316	0.850976
	994.2	Sepsis	injuries & poisonings	546	52	494	0.847662	0.12296	0.850976
	459	Other disorders of circulatory system	circulatory system	524	55	469	0.849975	0.130322	0.850976
	300.1	Anxiety disorder	mental disorders	477	154	323	1.11786	0.130967	0.850976
	743	Osteoporosis, osteopenia and pathological fracture	musculoskeletal	548	89	459	1.13884	0.136537	0.850976
	740.11	Osteoarthrosis, localized, primary	musculoskeletal	541	94	447	1.13481	0.153587	0.850976
	276	Disorders of fluid, electrolyte, and acid-base balance	endocrine/metabolic	544	122	422	0.898635	0.15966	0.850976
	288	Diseases of white blood cells	hematopoietic	487	77	410	0.883093	0.165332	0.850976
	740.1	Osteoarthritis; localized	musculoskeletal	542	95	447	1.12644	0.176996	0.850976
	79	Viral infection	infectious diseases	497	117	380	1.10708	0.17783	0.850976
	380.4	Impacted cerumen	sense organs	538	53	485	0.864853	0.178842	0.850976
	289.4	Lymphadenitis	hematopoietic	472	58	414	0.875912	0.199326	0.850976
	457	Encounter for long-term (current) use of anticoagulants, antithrombotics, aspirin	circulatory system	471	87	384	0.885528	0.199382	0.850976
	457.3	Encounter for long-term (current) use of aspirin	circulatory system	471	87	384	0.885528	0.199382	0.850976
	743.9	Osteopenia or other disorder of bone and cartilage	musculoskeletal	529	66	463	1.13185	0.20088	0.850976
	619	Noninflammatory female genital disorders	genitourinary	299	105	194	0.897097	0.20444	0.850976
	401	Hypertension	circulatory system	548	230	318	1.10682	0.216172	0.850976
	296	Mood disorders	mental disorders	456	116	340	1.09957	0.223962	0.850976
	327.4	Insomnia	neurological	483	73	410	0.892247	0.224723	0.850976
	514	Abnormal findings examination of lungs	respiratory	540	148	392	0.916126	0.229733	0.850976
	272.13	Mixed hyperlipidemia	endocrine/metabolic	362	84	278	1.12462	0.233276	0.850976
	427.3	Other specified cardiac dysrhythmias	circulatory system	436	55	381	0.875554	0.233778	0.850976
	429	Ill-defined descriptions and complications of heart disease	circulatory system	532	90	442	0.900102	0.235232	0.850976
	411	Ischemic Heart Disease	circulatory system	543	122	421	1.11188	0.241135	0.850976
	771.1	Swelling of limb	symptoms	539	56	483	0.885809	0.247056	0.850976
	495	Asthma	respiratory	520	103	417	1.09497	0.251807	0.850976
	960	Poisoning by antibiotics	injuries & poisonings	504	51	453	0.881938	0.254747	0.850976
	327	Sleep disorders	neurological	510	110	400	0.91408	0.258797	0.850976
	599.5	Frequency of urination and polyuria	genitourinary	456	61	395	0.892383	0.265214	0.850976
	401.1	Essential hypertension	circulatory system	547	225	322	1.09393	0.266918	0.850976
	512.9	Other dyspnea	respiratory	433	134	299	0.916816	0.26824	0.850976
	379	Other disorders of eye	sense organs	479	52	427	1.12557	0.269758	0.850976
	840	Sprains and strains	injuries & poisonings	532	77	455	0.907105	0.275276	0.850976
	429.3	Symptoms involving cardiovascular system	circulatory system	518	75	443	0.901693	0.275761	0.850976
	585.1	Acute renal failure	genitourinary	503	67	436	0.896473	0.277522	0.850976
	296.22	Major depressive disorder	mental disorders	444	104	340	1.09116	0.279541	0.850976
	195.1	Malignant neoplasm, other	neoplasms	514	74	440	0.906695	0.28238	0.850976
	296.2	Depression	mental disorders	449	109	340	1.08893	0.282999	0.850976
	562	Diverticulosis and diverticulitis	digestive	461	50	411	0.88621	0.289512	0.850976
	740.9	Osteoarthrosis NOS	musculoskeletal	536	95	441	1.09342	0.315452	0.850976
	465.2	Acute pharyngitis	respiratory	453	84	369	0.915505	0.315935	0.850976
	585	Renal failure	genitourinary	529	99	430	0.917131	0.317877	0.850976
	649	Other conditions or status of the mother complicating pregnancy, childbirth, or the puerperium	pregnancy complications	290	52	238	0.884571	0.31846	0.850976
	368	Visual disturbances	sense organs	545	55	490	0.901695	0.32127	0.850976
	569	Other disorders of intestine	digestive	521	65	456	0.90812	0.325035	0.850976
	586	Other disorders of the kidney and ureters	genitourinary	497	70	427	0.905139	0.326167	0.850976
	272	Disorders of lipoid metabolism	endocrine/metabolic	548	283	265	1.07506	0.327754	0.850976
	292	Neurological disorders	mental disorders	540	63	477	0.903662	0.329023	0.850976
	790.6	Other abnormal blood chemistry	symptoms	537	140	397	0.933051	0.33695	0.850976
	599.3	Dysuria	genitourinary	472	79	393	0.918125	0.339422	0.850976
	585.3	Chronic renal failure [CKD]	genitourinary	506	70	436	0.911062	0.34963	0.850976
	716.9	Arthropathy NOS	musculoskeletal	521	77	444	1.09038	0.351106	0.850976
	195	Cancer, suspected or other	neoplasms	519	79	440	0.924647	0.374729	0.850976
	340	Migraine	neurological	526	66	460	1.0902	0.375552	0.850976
	250	Diabetes mellitus	endocrine/metabolic	474	159	315	0.931199	0.376013	0.850976
	698	Pruritus and related conditions	dermatologic	548	70	478	0.920535	0.379449	0.850976
	272.1	Hyperlipidemia	endocrine/metabolic	547	282	265	1.06726	0.380168	0.850976
	512.8	Cough	respiratory	468	167	301	1.06365	0.383437	0.850976
	416	Cardiomegaly	circulatory system	537	59	478	0.915339	0.383631	0.850976
	278	Overweight, obesity and other hyperalimentation	endocrine/metabolic	548	142	406	1.06277	0.38553	0.850976
	614.5	Inflammatory disease of cervix, vagina, and vulva	genitourinary	287	50	237	1.09774	0.385901	0.850976
	216	Benign neoplasm of skin	neoplasms	542	57	485	0.914664	0.385984	0.850976
	338.1	Acute pain	neurological	462	123	339	1.06769	0.387014	0.850976
	386.9	Dizziness and giddiness (Light-headedness and vertigo)	sense organs	544	89	455	1.07486	0.388085	0.850976
	614	Inflammatory diseases of female pelvic organs	genitourinary	292	57	235	1.09112	0.393545	0.850976
	411.4	Coronary atherosclerosis	circulatory system	537	115	422	1.08268	0.393875	0.850976
	532	Dysphagia	digestive	401	64	337	0.919081	0.402413	0.850976
	276.1	Electrolyte imbalance	endocrine/metabolic	528	98	430	0.933298	0.403515	0.850976
	716	Other arthropathies	musculoskeletal	529	86	443	1.07538	0.409578	0.850976
	729	Other disorders of soft tissues	musculoskeletal	447	62	385	0.919726	0.412114	0.850976
	741	Symptoms and disorders of the joints	musculoskeletal	545	82	463	0.929554	0.413555	0.850976
	611	Abnormal findings on mammogram or breast exam	genitourinary	526	65	461	0.923056	0.421532	0.850976
	741.4	Joint effusions	musculoskeletal	535	58	477	0.922099	0.428637	0.850976
	250.2	Type 2 diabetes	endocrine/metabolic	470	152	318	0.93719	0.435213	0.850976
	271	Disorders of carbohydrate transport and metabolism	endocrine/metabolic	548	150	398	1.05507	0.436515	0.850976
	271.3	Intestinal disaccharidase deficiencies and disaccharide malabsorption	endocrine/metabolic	548	150	398	1.05507	0.436515	0.850976
	722	Intervertebral disc disorders	musculoskeletal	516	91	425	0.934043	0.43848	0.850976
	458	Hypotension	circulatory system	526	56	470	0.922965	0.438586	0.850976
	476	Allergic rhinitis	respiratory	462	112	350	1.06309	0.440017	0.850976
	475	Chronic sinusitis	respiratory	425	75	350	1.06937	0.450551	0.857552
	536	Disorders of function of stomach	digestive	519	53	466	0.924229	0.451783	0.857552
	250.42	Other abnormal glucose	endocrine/metabolic	464	208	256	1.05102	0.467213	0.878704
	726	Peripheral enthesopathies and allied syndromes	musculoskeletal	513	104	409	1.05792	0.477335	0.888457
	507	Pleurisy; pleural effusion	respiratory	530	76	454	0.937294	0.481067	0.888457
	689	Disorder of skin and subcutaneous tissue NOS	dermatologic	548	61	487	0.93553	0.496962	0.909618
	626.1	Irregular menstrual cycle/bleeding	genitourinary	247	88	159	0.936338	0.502071	0.910838
	694.2	Other dyschromia	dermatologic	490	74	416	0.941561	0.510065	0.917222
	626	Disorders of menstruation and other abnormal bleeding from female genital tract	genitourinary	267	111	156	0.941517	0.518	0.923391
	357	Inflammatory and toxic neuropathy	neurological	542	61	481	0.938076	0.526966	0.931276
	480	Pneumonia	respiratory	512	60	452	1.06189	0.54146	0.943061
	375.1	Dry eyes	sense organs	492	64	428	0.941177	0.542835	0.943061
	41	Bacterial infection NOS	infectious diseases	519	77	442	1.05479	0.55326	0.946333
	246	Other disorders of thyroid	endocrine/metabolic	444	55	389	0.942226	0.555944	0.946333
	519	Other diseases of respiratory system, not elsewhere classified	respiratory	548	54	494	0.940972	0.559814	0.946333
	465	Acute upper respiratory infections of multiple or unspecified sites	respiratory	527	161	366	0.961162	0.56538	0.946333
	362	Other retinal disorders	sense organs	504	56	448	1.06257	0.56856	0.946333
	365	Glaucoma	sense organs	510	59	451	0.943406	0.572416	0.946333
	535	Gastritis and duodenitis	digestive	529	55	474	0.94548	0.600789	0.971506
	427.9	Palpitations	circulatory system	443	57	386	1.05675	0.604372	0.971506
	571	Chronic liver disease and cirrhosis	digestive	499	65	434	0.951265	0.608752	0.971506
	250.4	Abnormal glucose	endocrine/metabolic	476	220	256	1.03514	0.609245	0.971506
	571.5	Other chronic nonalcoholic liver disease	digestive	497	62	435	0.950964	0.61273	0.971506
	704.1	Alopecia	dermatologic	495	50	445	0.945947	0.616077	0.971506
	619.4	Noninflammatory disorders of vagina	genitourinary	267	53	214	0.9476	0.623196	0.974875
	701	Other hypertrophic and atrophic conditions of skin	dermatologic	543	78	465	1.04348	0.627724	0.974875
[truncated: 73 more rows]

## Sheet: SFig1. DAG
	Supplementary Figure 1. Directed acyclic graph of Mendelian randomization analysis and its assumptions in European sample (N = 19,934)a
[truncated: 6 more rows]

[truncated: 2 more sheets: STab3. Bivariate_AD_gout, STab4. TSMR]
